# Supplementary material for: Discovery of a fragment hit compound targeting D-Ala:D-Ala ligase of bacterial peptidoglycan biosynthesis
Source: J Enzyme Inhib Med Chem. 2022 Nov 29;38(1):387–97. doi: 10.1080/14756366.2022.2149745 (PMC9718554; doi:10.1080/14756366.2022.2149745)
Supplement: Supplemental Material [file IENZ_A_2149745_SM2502.zip]

Archive with 2 entries (2 files):
- DDlB_CDR05_SI_20221103.xlsx
- IENZ_2149745_SuppMat.pdf
