# Supplementary material for: Discovery of a fragment hit compound targeting D-Ala:D-Ala ligase of bacterial peptidoglycan biosynthesis
Source: J Enzyme Inhib Med Chem. 2022 Nov 29;38(1):387–97. doi: 10.1080/14756366.2022.2149745 (PMC9718554; doi:10.1080/14756366.2022.2149745)
Supplement: Supplemental Material [file IENZ_A_2149745_SM2502.zip › DDlB_CDR05_SI_20221103.xlsx]

## Sheet: Fragment library screening
Number	Label	Fragment library subset	Canon SMILES	SlogP	TPSA	AMW	NumLipinskiHBA	NumLipinskiHBD	NumRotatableBonds	NumHeavyAtoms	FractionCSP3	DdlB RA	Tested concentration [mM]	Solubility at tested concentrations	Selected for repurchase	Manuscript label
1	FLD001	In-house diverse fragments	CC(=O)Oc1cccc(C(=O)O)c1	1.3101	63.6	180.159	4	1	2	13	0.111111	1	2.5
2	FLD002	In-house diverse fragments	O=c1[nH][nH]c2ccccc12	0.8562	48.65	134.138	3	2	0	10	0	0.89	2.5
3	FLD003	In-house diverse fragments	O=C(O)Cc1ccsc1	1.3752	37.3	142.179	2	1	2	9	0.166667	1	2.5
4	FLD004	In-house diverse fragments	N#Cc1nc[nH]c1C#N	0.15306	76.26	118.099	4	1	0	9	0	1	2.5
5	FLD005	In-house diverse fragments	O=C(O)c1n[nH]c2ccccc12	1.2611	65.98	162.148	4	2	1	12	0	0.97	2.5
6	FLD006	In-house diverse fragments	COC(=O)c1ccccc1C(=O)O	1.1714	63.6	180.159	4	1	2	13	0.111111	0.89	2.5
7	FLD007	In-house diverse fragments	NC(=O)c1cnccn1	-0.4245	68.87	123.115	4	2	1	9	0	1	2.5
8	FLD008	In-house diverse fragments	COc1ccc2c(c1)C(=O)CCC2	2.2142	26.3	176.215	2	0	1	13	0.363636	1	2.5
9	FLD010	In-house diverse fragments	Oc1cccc2[nH]ccc12	1.8735	36.02	133.15	2	2	0	10	0	1	2.5
10	FLD011	In-house diverse fragments	O=C(O)c1c[nH]cn1	0.1079	65.98	112.088	4	2	1	8	0	1	2.5
11	FLD012	In-house diverse fragments	COc1cc(C#N)ccc1C	1.8753	33.02	147.177	2	0	1	11	0.222222	0.51	2.5
12	FLD013	In-house diverse fragments	COc1ccc2ccc(O)cc2c1	2.554	29.46	174.199	2	1	1	13	0.0909091	0.73	2.5
13	FLD014	In-house diverse fragments	Cc1cc(N)no1	0.56522	52.05	98.105	3	2	0	7	0.25	1.04	2.5
14	FLD015	In-house diverse fragments	CC(=O)c1ccc([N+](=O)[O-])cc1	1.7974	60.21	165.148	4	0	2	12	0.125	1	2.5
15	FLD016	In-house diverse fragments	NC(=O)Nc1ccccc1	1.1772	55.12	136.154	3	3	1	10	0	0.99	2.5
16	FLD017	In-house diverse fragments	NC(=O)NC(=O)Cc1ccccc1	0.424	72.19	178.191	4	3	2	13	0.111111	1	2.5
17	FLD018	In-house diverse fragments	Cc1nc(-c2ccc(C(=O)O)cc2)cs1	2.81672	50.19	219.265	3	1	2	15	0.0909091	0.99	2.5
18	FLD019	In-house diverse fragments	CC(Oc1ccccc1)C(=O)O	1.5385	46.53	166.176	3	1	3	12	0.222222	0.99	2.5
19	FLD020	In-house diverse fragments	O=C(O)c1ccc(-n2ccnc2)cc1	1.5705	55.12	188.186	4	1	2	14	0	0.96	2.5
20	FLD021	In-house diverse fragments	Cc1c[nH]c(=O)[nH]c1=O	-0.62838	65.72	126.115	4	2	0	9	0.2	0.91	2.5
21	FLD022	In-house diverse fragments	O=C1CNC(=S)N1	-1.0093	41.13	116.145	3	2	0	7	0.333333	0.98	2.5
22	FLD023	In-house diverse fragments	Cc1ccc(N)c(O)c1	1.28282	46.25	123.155	2	3	0	9	0.142857	1	2.5
23	FLD024	In-house diverse fragments	Cc1nc(-c2ccncc2)sc1C(=O)O	2.21172	63.08	220.253	4	1	2	15	0.1	0.96	2.5
24	FLD025	In-house diverse fragments	Cc1ccc(C(=N)N)cc1.Cl	1.70089	49.87	170.643	2	3	1	11	0.125	1	2.5
25	FLD026	In-house diverse fragments	O=C(O)c1ccc(-c2cnco2)cc1	2.0398	63.33	189.17	4	1	2	14	0	0.87	2.5
26	FLD027	In-house diverse fragments	COc1cc(O)cc(OC)c1OC	1.418	47.92	184.191	4	1	3	13	0.333333	0.98	2.5
27	FLD028	In-house diverse fragments	O=C1CCC(C(=O)O)N1	-0.6504	66.4	129.115	4	2	1	9	0.6	1	2.5
28	FLD029	In-house diverse fragments	O=C1COc2cc(O)ccc21	0.9673	46.53	150.133	3	1	0	11	0.125	1	2.5
29	FLD030	In-house diverse fragments	COc1ccc(-c2ccc(C(=O)O)o2)cc1	2.6534	59.67	218.208	4	1	3	16	0.0833333	1	2.5
30	FLD031	In-house diverse fragments	NC(=O)c1cccnc1	0.1805	55.98	122.127	3	2	1	9	0	1	2.5
31	FLD032	In-house diverse fragments	Nc1cc(Cl)ccc1O	1.6278	46.25	143.573	2	3	0	9	0	1	2.5
32	FLD033	In-house diverse fragments	Cc1ccccc1C(=O)NCC(=O)O	0.80942	66.4	193.202	4	2	3	14	0.2	1	2.5
33	FLD034	In-house diverse fragments	O=C(O)c1ccc[nH]1	0.7129	53.09	111.1	3	2	1	8	0	1	2.5
34	FLD035	In-house diverse fragments	[C-]#[N+]CS(=O)(=O)c1ccc(C)cc1	1.64551	38.5	195.243	3	0	2	13	0.222222	1	2.5
35	FLD036	In-house diverse fragments	Cc1cc(N)on1	0.56522	52.05	98.105	3	2	0	7	0.25	0.97	2.5
36	FLD037	In-house diverse fragments	Cc1cc(Cl)ccc1O	2.35402	20.23	142.585	1	1	0	9	0.142857	0.85	2.5
37	FLD038	In-house diverse fragments	O=C(O)C1Cc2ccccc2N1	1.1078	49.33	163.176	3	2	1	12	0.222222	0.81	2.5
38	FLD039	In-house diverse fragments	O=C(O)[C@H](O)Cc1ccccc1	0.6746	57.53	166.176	3	2	3	12	0.222222	0.93	2.5
39	FLD040	In-house diverse fragments	c1cnc2c(c1)ccc1cccnc12	2.783	25.78	180.21	2	0	0	14	0	0.74	2.5
40	FLD041	In-house diverse fragments	O=C1CNC(=O)N1	-1.1742	58.2	100.077	4	2	0	7	0.333333	0.95	2.5
41	FLD042	In-house diverse fragments	Nc1cc(O)[nH]n1	-0.3025	74.93	99.093	4	4	0	7	0	1	2.5
42	FLD043	In-house diverse fragments	NC(=O)c1ccccc1N	0.3677	69.11	136.154	3	4	1	10	0	0.98	2.5
43	FLD044	In-house diverse fragments	Cl.NOCc1ccccc1	1.4987	35.25	159.616	2	2	2	10	0.142857	0.94	2.5
44	FLD045	In-house diverse fragments	Oc1ccc(OCc2ccccc2)cc1	2.9712	29.46	200.237	2	1	3	15	0.0769231	1	2.5
45	FLD046	In-house diverse fragments	Cc1cc(Cl)nc(N)n1	1.02062	51.8	143.577	3	2	0	9	0.2	0.79	2.5
46	FLD047	In-house diverse fragments	Nc1cc(F)c(F)cc1C(=O)O	1.2452	63.32	173.118	3	3	1	12	0	0.92	2.5
47	FLD048	In-house diverse fragments	COc1cc(N)c(C#N)cc1OC	1.15768	68.27	178.191	4	2	2	13	0.222222	1	2.5
48	FLD049	In-house diverse fragments	COc1nc(Cl)nc(OC)n1	0.5422	57.13	175.575	5	0	2	11	0.4	0.95	2.5
49	FLD050	In-house diverse fragments	Nc1ccc(F)c(Cl)c1	2.0613	26.02	145.564	1	2	0	9	0	0.98	2.5
50	FLD051	In-house diverse fragments	Cc1ccc(C#N)c(O)n1	0.9673	56.91	134.138	3	1	0	10	0.142857	0.97	2.5
51	FLD052	In-house diverse fragments	Nc1ccc(Cl)nn1	0.7122	51.8	129.55	3	2	0	8	0	0.96	2.5
52	FLD053	In-house diverse fragments	Nc1cc[nH]c(=O)n1	-0.6479	71.77	111.104	4	3	0	8	0	1	2.5
53	FLD054	In-house diverse fragments	Nc1cccc2ncccc12	1.817	38.91	144.177	2	2	0	11	0	0.94	2.5
54	FLD055	In-house diverse fragments	Cl.O=C(O)Cc1ccncc1	1.1305	50.19	173.599	3	1	2	11	0.142857	0.96	2.5
55	FLD056	In-house diverse fragments	O=C(O)c1ccc(CN2CCCCC2)cc1	2.3707	40.54	219.284	3	1	3	16	0.461538	1	2.5
56	FLD057	In-house diverse fragments	O=C1CC[C@H](C(=O)O)O1	-0.2234	63.6	130.099	4	1	1	9	0.6	1	2.5
57	FLD058	In-house diverse fragments	O=C1CNCCN1	-1.2942	41.13	100.121	3	2	0	7	0.75	1	2.5
58	FLD059	In-house diverse fragments	N=C1NC(=O)CS1	-0.21583	52.95	116.145	3	2	0	7	0.333333	0.99	2.5
59	FLD060	In-house diverse fragments	O=C(O)c1ccccc1Br	2.1473	37.3	201.019	2	1	1	10	0	1	2.5
60	FLD061	In-house diverse fragments	Nc1cccc([N+](=O)[O-])c1	1.177	69.16	138.126	4	2	1	10	0	0.98	2.5
61	FLD062	In-house diverse fragments	O=C(O)c1ccc(F)cc1	1.5239	37.3	140.113	2	1	1	10	0	0.98	2.5
62	FLD063	In-house diverse fragments	CC(=O)Nc1cccc(C)c1	1.95342	29.1	149.193	2	1	1	11	0.222222	1	2.5
63	FLD064	In-house diverse fragments	CCOc1ccc(NC(C)=O)cc1	2.0437	38.33	179.219	3	1	3	13	0.3	0.98	2.5
64	FLD065	In-house diverse fragments	OCc1cccc(Oc2ccccc2)c1	2.9712	29.46	200.237	2	1	3	15	0.0769231	1	2.5
65	FLD066	In-house diverse fragments	O=C(O)C(c1ccccc1)c1ccccc1	2.9031	37.3	212.248	2	1	3	16	0.0714286	1	2.5
66	FLD067	In-house diverse fragments	NS(=O)(=O)c1ccc(Cl)s1	1.0489	60.16	197.668	3	2	1	10	0	1	2.5
67	FLD068	In-house diverse fragments	O=C(O)c1ccc2cc(O)ccc2c1	2.2436	57.53	188.182	3	2	1	14	0	0.94	2.5
68	FLD069	In-house diverse fragments	Nc1ccc(-c2ccc(N)cc2)cc1	2.518	52.04	184.242	2	4	1	14	0	0.7	2.5
69	FLD070	In-house diverse fragments	CN(C)c1ccc(C(=O)O)cc1	1.4508	40.54	165.192	3	1	2	12	0.222222	0.93	2.5
70	FLD071	In-house diverse fragments	O=C(O)c1cccc(Cl)c1	2.0382	37.3	156.568	2	1	1	10	0	1	2.5
71	FLD072	In-house diverse fragments	Cc1ccc(O)c(C(=O)O)c1	1.39882	57.53	152.149	3	2	1	11	0.125	0.99	2.5
72	FLD073	In-house diverse fragments	C/C=C/c1ccc(OC)cc1	2.7283	9.23	148.205	1	0	2	11	0.2	1	2.5
73	FLD074	In-house diverse fragments	Nc1ccc2ccccc2c1	2.422	26.02	143.189	1	2	0	11	0	0.89	2.5
74	FLD075	In-house diverse fragments	Cc1ccc(N)c(N)c1	1.15942	52.04	122.171	2	4	0	9	0.142857	0.9	2.5
75	FLD076	In-house diverse fragments	Oc1cccc(-c2ccccc2)c1	3.0592	20.23	170.211	1	1	1	13	0	0.98	2.5
76	FLD077	In-house diverse fragments	OC1CCCc2ccccc21	2.0563	20.23	148.205	1	1	0	11	0.4	0.99	2.5
77	FLD078	In-house diverse fragments	Nc1csc2nccnc12	1.2735	51.8	151.194	3	2	0	10	0	1	2.5
78	FLD079	In-house diverse fragments	S=c1[nH]ncs1	1.20069	28.68	118.186	2	1	0	6	0	0.81	2.5
79	FLD080	In-house diverse fragments	Nc1ccc(Cl)cc1	1.9222	26.02	127.574	1	2	0	8	0	1	2.5
80	FLD081	In-house diverse fragments	Cc1cc(=O)n(-c2ccccc2)n1C	1.48442	26.93	188.23	3	0	1	14	0.181818	1	2.5
81	FLD082	In-house diverse fragments	Oc1nccc2ccccc12	1.9404	33.12	145.161	2	1	0	11	0	1	2.5
82	FLD083	In-house diverse fragments	Cl.O=C(O)Cc1cccnc1	1.1305	50.19	173.599	3	1	2	11	0.142857	0.98	2.5
83	FLD084	In-house diverse fragments	Nc1ncncn1	-0.5462	64.69	96.093	4	2	0	7	0	0.98	2.5
84	FLD085	In-house diverse fragments	Nc1cccc(O)c1	0.9744	46.25	109.128	2	3	0	8	0	1	2.5
85	FLD086	In-house diverse fragments	Cc1cccc(N)c1C#N	1.4489	49.81	132.166	2	2	0	10	0.125	1	2.5
86	FLD087	In-house diverse fragments	Cc1ccnc(N)c1	0.97222	38.91	108.144	2	2	0	8	0.166667	1	2.5
87	FLD088	In-house diverse fragments	Nc1ncccc1C(=O)O	0.362	76.21	138.126	4	3	1	10	0	0.98	2.5
88	FLD089	In-house diverse fragments	COc1cnc(N)nc1	0.0674	61.03	125.131	4	2	1	9	0.2	1	2.5
89	FLD090	In-house diverse fragments	Cc1cc(N)ccn1	0.97222	38.91	108.144	2	2	0	8	0.166667	1	2.5
90	FLD091	In-house diverse fragments	Nc1cccc(C(F)(F)F)n1	1.6826	38.91	162.114	2	2	0	11	0.166667	1	2.5
91	FLD092	In-house diverse fragments	O=[N+]([O-])c1ccc(O)c(Cl)c1	1.9538	63.37	173.555	4	1	1	11	0	0.97	2.5
92	FLD093	In-house diverse fragments	O=C(c1ccc(O)cc1)c1ccc(O)cc1	2.3288	57.53	214.22	3	2	2	16	0	0.97	2.5
93	FLD094	In-house diverse fragments	Cc1cc(C(=O)O)n(C)n1	0.42672	55.12	140.142	4	1	1	10	0.333333	0.96	2.5
94	FLD095	In-house diverse fragments	Clc1ccc(Cl)nn1	1.7834	25.78	148.98	2	0	0	8	0	0.98	2.5
95	FLD096	In-house diverse fragments	O=C(O)c1ccco1	0.9778	50.44	112.084	3	1	1	8	0	0.95	2.5
96	FLD097	In-house diverse fragments	O=C(O)c1cc(O)ccc1Cl	1.7438	57.53	172.567	3	2	1	11	0	0.94	2.5
97	FLD098	In-house diverse fragments	CCOC(=O)Nc1ccccc1	2.255	38.33	165.192	3	1	2	12	0.222222	0.96	2.5
98	FLD099	In-house diverse fragments	CCOc1ccc(O)cc1	1.7909	29.46	138.166	2	1	2	10	0.25	1	2.5
99	FLD100	In-house diverse fragments	Cc1nc(C(=O)O)cs1	1.14972	50.19	143.167	3	1	1	9	0.2	0.93	2.5
100	FLD101	In-house diverse fragments	CC(=O)NC1CCC(=O)CC1	0.6342	46.17	155.197	3	1	1	11	0.75	0.98	2.5
101	FLD102	In-house diverse fragments	CNC(C)C(O)c1ccccc1.Cl	1.7497	32.26	201.697	2	2	3	13	0.4	0.97	2.5
102	FLD103	In-house diverse fragments	Nc1ncn[nH]1	-0.6131	67.59	84.082	4	3	0	6	0	0.95	2.5
103	FLD104	In-house diverse fragments	CCc1occc(=O)c1O	0.9078	50.44	140.138	3	1	1	10	0.285714	0.86	2.5
104	FLD105	In-house diverse fragments	Oc1ccccc1	1.3922	20.23	94.113	1	1	0	7	0	0.95	2.5
105	FLD106	In-house diverse fragments	CCOC(=O)c1[nH]cnc1C	0.89482	54.98	154.169	4	1	2	11	0.428571	1	2.5
106	FLD107	In-house diverse fragments	NC(=S)Nc1ccc(F)cc1	1.4812	38.05	170.212	2	3	1	11	0	0.95	2.5
107	FLD109	In-house diverse fragments	O=C(O)c1cc2ccccc2oc1=O	1.4912	67.51	190.154	4	1	1	14	0	0.96	2.5
108	FLD110	In-house diverse fragments	NS(=O)(=O)c1ccccc1	0.334	60.16	157.194	3	2	1	10	0	1.1	2.5
109	FLD111	In-house diverse fragments	Nc1cccc(N)c1	0.851	52.04	108.144	2	4	0	8	0	0.92	2.5
110	FLD112	In-house diverse fragments	N[C@@H](c1ccccc1)[C@H](N)c1ccccc1	2.3864	52.04	212.296	2	4	3	16	0.142857	1	2.5
111	FLD113	In-house diverse fragments	Clc1nc2ccccc2o1	2.4812	26.03	153.568	2	0	0	10	0	0.93	2.5
112	FLD114	In-house diverse fragments	N#Cc1ccccc1Br	2.32078	23.79	182.02	1	0	0	9	0	0.99	2.5
113	FLD115	In-house diverse fragments	Cc1ccc(C)c(S(=O)(=O)O)c1	1.55014	54.37	186.232	3	1	1	12	0.25	0.94	2.5
114	FLD116	In-house diverse fragments	N#CCc1ccc(C(F)(F)F)cc1	2.77148	23.79	185.148	1	0	1	13	0.222222	0.94	2.5
115	FLD117	In-house diverse fragments	Clc1cc(Cl)ncn1	1.7834	25.78	148.98	2	0	0	8	0	0.97	2.5
116	FLD118	In-house diverse fragments	Nc1ccc(Br)cc1N	1.6135	52.04	187.04	2	4	0	9	0	0.9	2.5
117	FLD119	In-house diverse fragments	Cc1cc(C)nc(NC#N)n1	0.98642	61.6	148.169	4	1	1	11	0.285714	1	2.5
118	FLD120	In-house diverse fragments	COc1cc(N)ccn1	0.6724	48.14	124.143	3	2	1	9	0.166667	0.97	2.5
119	FLD122	In-house diverse fragments	OCc1ccc(Br)cc1	1.9414	20.23	187.036	1	1	1	9	0.142857	0.96	2.5
120	FLD123	In-house diverse fragments	N#Cc1cncc(Br)c1	1.71578	36.68	183.008	2	0	0	9	0	0.97	2.5
121	FLD124	In-house diverse fragments	N#Cc1ccc(N2CCCNCC2)nc1	0.75298	51.95	202.261	4	1	1	15	0.454545	0.62	2.5
122	FLD125	In-house diverse fragments	Nc1ncccc1O	0.3694	59.14	110.116	3	3	0	8	0	0.97	2.5
123	FLD126	In-house diverse fragments	Nc1nnc(C2CC2)s1	0.9977	51.8	141.199	3	2	1	9	0.6	0.8	2.5
124	FLD127	In-house diverse fragments	O=C1N[C@@H](c2ccccc2)CO1	1.4675	38.33	163.176	3	1	1	12	0.222222	0.99	2.5
125	FLD128	In-house diverse fragments	CSc1nc(N)n[nH]1	0.1088	67.59	130.176	4	3	1	8	0.333333	0.97	2.5
126	FLD129	In-house diverse fragments	CC(=O)Nc1ccccc1C(=O)O	1.3432	66.4	179.175	4	2	2	13	0.111111	0.98	2.5
127	FLD130	In-house diverse fragments	Cc1cc(C)[nH]n1	1.02654	28.68	96.133	2	1	0	7	0.4	1	2.5
128	FLD131	In-house diverse fragments	Nc1cccc(CC(=O)O)c1	0.8959	63.32	151.165	3	3	2	11	0.125	0.97	2.5
129	FLD132	In-house diverse fragments	Nc1c(Br)cc(Br)cc1C(=O)O	2.492	63.32	294.93	3	3	1	12	0	1	2.5
130	FLD133	In-house diverse fragments	Nc1ncccn1	0.0588	51.8	95.105	3	2	0	7	0	1.02	2.5
131	FLD134	In-house diverse fragments	O=C(O)c1cccnc1F	0.9189	50.19	141.101	3	1	1	10	0	0.98	2.5
132	FLD135	In-house diverse fragments	COc1c(C)[nH]ccc1=O	0.69192	42.09	139.154	3	1	1	10	0.285714	0.96	2.5
133	FLD136	In-house diverse fragments	N#Cc1ccsc1N	1.20198	49.81	124.168	2	2	0	8	0	1	2.5
134	FLD137	In-house diverse fragments	N#Cc1c(N)cccc1F	1.27958	49.81	136.129	2	2	0	10	0	0.98	2.5
135	FLD138	In-house diverse fragments	Nn1cnnc1	-1.0081	56.73	84.082	4	2	0	6	0	0.96	2.5
136	FLD139	In-house diverse fragments	CC(=O)c1ccc[nH]1	1.2173	32.86	109.128	2	1	1	8	0.166667	0.95	2.5
137	FLD140	In-house diverse fragments	CNc1nnc(C(F)(F)F)s1	1.5986	37.81	183.158	3	1	1	11	0.5	0.94	2.5
138	FLD141	In-house diverse fragments	O=C(O)CCc1cccnc1	1.0988	50.19	151.165	3	1	3	11	0.25	0.95	2.5
139	FLD142	In-house diverse fragments	O=[N+]([O-])c1ccc(Cl)nc1	1.6432	56.03	158.544	4	0	1	10	0	0.92	2.5
140	FLD143	In-house diverse fragments	COC(=O)c1cscc1N.Cl	1.5387	52.32	193.655	3	2	1	11	0.166667	0.92	2.5
141	FLD144	In-house diverse fragments	Nc1ncnc2[nH]ccc12	0.5401	67.59	134.142	4	3	0	10	0	0.94	2.5
142	FLD145	In-house diverse fragments	Nc1ccc(Br)cn1	1.4263	38.91	173.013	2	2	0	8	0	0.92	2.5
143	FLD146	In-house diverse fragments	O=C(O)Cc1cccs1	1.3752	37.3	142.179	2	1	2	9	0.166667	0.95	2.5
144	FLD147	In-house diverse fragments	Nc1ccc2nsnc2c1	1.2735	51.8	151.194	3	2	0	10	0	1	2.5
145	FLD148	In-house diverse fragments	O=C(O)Cc1ccc(F)c(C(F)(F)F)c1	2.4716	37.3	222.137	2	1	2	15	0.222222	1	2.5
146	FLD149	In-house diverse fragments	N#Cc1ccc(CCO)cc1	1.09308	44.02	147.177	2	1	2	11	0.222222	1	2.5
147	FLD150	In-house diverse fragments	Cc1nnc(N)s1	0.42872	51.8	115.161	3	2	0	7	0.333333	0.95	2.5
148	FLD151	In-house diverse fragments	O=C(O)c1ccncc1F	0.9189	50.19	141.101	3	1	1	10	0	0.98	2.5
149	FLD152	In-house diverse fragments	Cl.N#Cc1ccc(CN)cc1	1.43878	49.81	168.627	2	2	1	11	0.125	0.97	2.5
150	FLD153	In-house diverse fragments	Cc1cc(N)[nH]n1	0.30032	54.7	97.121	3	3	0	7	0.25	0.98	2.5
151	FLD154	In-house diverse fragments	Clc1ncnc2[nH]ccc12	1.6113	41.57	153.572	3	1	0	10	0	0.95	2.5
152	FLD155	In-house diverse fragments	O=C1Cc2cc([N+](=O)[O-])ccc2N1	1.0894	72.24	178.147	5	1	1	13	0.125	0.99	2.5
153	FLD156	In-house diverse fragments	O=C(O)Cc1c(Cl)cccc1Cl	2.6205	37.3	205.04	2	1	2	12	0.125	1	2.5
154	FLD157	In-house diverse fragments	Cl.Cl.NCc1nc2ccccc2[nH]1	1.8652	54.7	220.103	3	3	1	13	0.125	1.05	2.5
155	FLD158	In-house diverse fragments	Fc1cc(Br)ccc1CN1CCCNCC1	2.3835	15.27	287.176	2	1	2	16	0.5	0.63	2.5
156	FLD159	In-house diverse fragments	COc1ccc(Br)cc1OC	2.4663	18.46	217.062	2	0	2	11	0.25	0.98	2.5
157	FLD160	In-house diverse fragments	OCCc1ccc(Cl)cc1	1.8748	20.23	156.612	1	1	2	10	0.25	0.92	2.5
158	FLD162	In-house diverse fragments	CCc1cccc(N)n1	1.2262	38.91	122.171	2	2	1	9	0.285714	1	2.5
159	FLD163	In-house diverse fragments	N#Cc1ccc(F)c(F)c1	1.83648	23.79	139.104	1	0	0	10	0	0.95	2.5
160	FLD164	In-house diverse fragments	CCOC(=O)Cc1ccccn1	1.1872	39.19	165.192	3	0	3	12	0.333333	0.97	2.5
161	FLD165	In-house diverse fragments	Cc1ccc(O)c(C)c1	2.00904	20.23	122.167	1	1	0	9	0.25	0.91	2.5
162	FLD166	In-house diverse fragments	c1ccc2c(c1)CCNC2	1.3323	12.03	133.194	1	1	0	10	0.333333	0.77	2.5
163	FLD167	In-house diverse fragments	Cc1cc(C)nc(C)c1	2.00686	12.89	121.183	1	0	0	9	0.375	0.95	2.5
164	FLD168	In-house diverse fragments	CC(O)c1ccccc1	1.7399	20.23	122.167	1	1	1	9	0.25	0.98	2.5
165	FLD169	In-house diverse fragments	Brc1ccccn1	1.8441	12.89	157.998	1	0	0	7	0	1	2.5
166	FLD170	In-house diverse fragments	NCCc1ccc(Br)cc1	1.9503	26.02	200.079	1	2	2	10	0.25	0.93	2.5
167	FLD171	In-house diverse fragments	Cc1nc2ccccc2nc1O	1.64382	46.01	160.176	3	1	0	12	0.111111	0.95	2.5
168	FLD172	In-house diverse fragments	Oc1c(F)c(F)c(F)c(F)c1F	2.0877	20.23	184.063	1	1	0	12	0	0.92	2.5
169	FLD173	In-house diverse fragments	Oc1cccc(C(F)(F)F)c1	2.411	20.23	162.11	1	1	0	11	0.142857	0.91	2.5
170	FLD174	In-house diverse fragments	NCc1ccccc1Cl	1.7987	26.02	141.601	1	2	1	9	0.142857	1	2.5
171	FLD175	In-house diverse fragments	NCCc1cccc(F)c1	1.3269	26.02	139.173	1	2	2	10	0.25	0.94	2.5
172	FLD176	In-house diverse fragments	CC(C)c1cccc(O)c1	2.5156	20.23	136.194	1	1	1	10	0.333333	0.95	2.5
173	FLD177	In-house diverse fragments	OCCc1ccccc1C(F)(F)F	2.2402	20.23	190.164	1	1	2	13	0.333333	1	2.5
174	FLD178	In-house diverse fragments	CCOC(=O)c1cccnc1C	1.56672	39.19	165.192	3	0	2	12	0.333333	0.99	2.5
175	FLD179	In-house diverse fragments	CNc1ccccc1N	1.3105	38.05	122.171	2	3	1	9	0.142857	0.84	2.5
176	FLD180	In-house diverse fragments	N#Cc1ccccn1	0.95328	36.68	104.112	2	0	0	8	0	0.98	2.5
177	FLD181	In-house diverse fragments	CCOC(=O)C(C#N)c1ccccc1	1.85688	50.09	189.214	3	0	3	14	0.272727	0.89	2.5
178	FLD182	In-house diverse fragments	C#Cc1cccc(OC)c1	1.6765	9.23	132.162	1	0	1	10	0.111111	0.91	2.5
179	FLD183	In-house diverse fragments	N#CCc1ccsc1	1.81418	23.79	123.18	1	0	1	8	0.166667	1	2.5
180	FLD184	In-house diverse fragments	Clc1nccs1	1.7965	12.89	119.576	1	0	0	6	0	0.98	2.5
181	FLD185	In-house diverse fragments	COc1ccncc1	1.0902	22.12	109.128	2	0	1	8	0.166667	0.99	2.5
182	FLD186	In-house diverse fragments	CC1=NCCC1	1.2411	12.36	83.134	1	0	0	6	0.8	0.71	2.5
183	FLD187	In-house diverse fragments	CC1=NCCS1	1.1516	12.36	101.174	1	0	0	6	0.75	1	2.5
184	FLD188	In-house diverse fragments	CC1=NC(C)(C)CO1	1.2136	21.59	113.16	2	0	0	8	0.833333	0.91	2.5
185	FLD189	In-house diverse fragments	CCOC(=O)N1CCC(N)CC1	0.566	55.56	172.228	4	2	1	12	0.875	0.98	2.5
186	FLD190	In-house diverse fragments	CC(=O)N1CCC(=O)CC1	0.1978	37.38	141.17	3	0	0	10	0.714286	1	2.5
187	FLD191	In-house diverse fragments	CCOC(=O)N1CCNCC1	0.0481	41.57	158.201	4	1	1	11	0.857143	1	2.5
188	FLD193	In-house diverse fragments	CCNCc1ccncc1	1.1911	24.92	136.198	2	1	3	10	0.375	0.91	2.5
189	FLD194	In-house diverse fragments	Cc1ncc(CO)c(CO)c1O.Cl	0.50202	73.58	205.641	4	3	2	13	0.375	0.99	2.5
190	FLD195	In-house diverse fragments	Cc1cc(C)n(CO)n1	0.44974	38.05	126.159	3	1	1	9	0.5	0.97	2.5
191	FLD196	In-house diverse fragments	N#Cc1cccnc1N	0.53548	62.7	119.127	3	2	0	9	0	0.99	2.5
192	FLD197	In-house diverse fragments	OCc1ccncc1	0.5739	33.12	109.128	2	1	1	8	0.166667	1	2.5
193	FLD198	In-house diverse fragments	Cn1c(C(=O)O)cc2ccccc21	1.8765	42.23	175.187	3	1	1	13	0.1	0.79	2.5
194	FLD199	In-house diverse fragments	Nc1cccc(F)n1	0.8029	38.91	112.107	2	2	0	8	0	0.91	2.5
195	FLD200	In-house diverse fragments	OCc1cccs1	1.2404	20.23	114.169	1	1	1	7	0.2	0.95	2.5
196	1318-0067	Purchased diverse fragments	NC1=NC(=O)CO1	-1.1421	64.68	100.077	4	2	0	7	0.333333	1.02421	4.996
197	8018-8768	Purchased diverse fragments	N#CCc1nnn[nH]1	-0.73422	78.25	109.092	5	1	1	8	0.333333	0.966102	5.50005
198	8018-8696	Purchased diverse fragments	Cc1[nH]c(N)c(C#N)c1C	1.08542	65.6	135.17	3	3	0	10	0.285714	0.978208	4.43885
199	00CS-0032	Purchased diverse fragments	N#Cc1ccc(O)cc1F	1.40298	44.02	137.113	2	1	0	10	0	0.94431	3.64671
200	Y021-0743	Purchased diverse fragments	O=C1CCn2ncnc2N1	-0.3797	59.81	138.13	5	1	0	10	0.4	0.98063	3.61978
201	8020-1925	Purchased diverse fragments	OCc1noc(C2CC2)n1	0.4393	59.15	140.142	4	1	2	10	0.666667	0.975787	3.92465
202	8019-9980	Purchased diverse fragments	N#Cc1cccc2[nH]ccc12	2.03958	39.58	142.161	2	1	0	11	0	1.00969	4.2206
203	FF01-3614	Purchased diverse fragments	NCCCN1CCCC1=O	-0.0424	46.33	142.202	3	2	3	10	0.857143	0.897196	4.21941
204	S055-1650	Purchased diverse fragments	CCOc1ncccc1CN	0.939	48.14	152.197	3	2	3	11	0.375	0.88785	3.28515
205	S399-0482	Purchased diverse fragments	NCCc1noc(C2CC2)n1	0.4482	64.94	153.185	4	2	3	11	0.714286	0.953271	2.63644
206	Y504-8876	Purchased diverse fragments	COCn1nc(C)c(N)c1C	0.68604	53.07	155.201	4	2	2	11	0.571429	0.922897	3.86598
207	8019-4478	Purchased diverse fragments	N#Cc1oc2ccccc2c1N	1.88668	62.95	158.16	3	2	0	12	0	0.848131	3.47749
208	P774-4606	Purchased diverse fragments	O=C(Nc1nnc[nH]1)C2CCC2	0.5433	70.67	166.184	5	2	2	12	0.571429	0.939252	3.00879
209	8013-1764	Purchased diverse fragments	C#CC1(O)C(C)CN(C)CC1C	0.5683	23.47	167.252	2	1	0	12	0.8	0.969626	3.58744
210	8014-1588	Purchased diverse fragments	CC(C)(C)C(N)Cn1cccn1	1.2565	43.84	167.256	3	2	2	12	0.666667	0.990268	2.08177
211	8012-5852	Purchased diverse fragments	Cc1cc(C)n(CCO)c(=O)n1	-0.14756	55.12	168.196	4	1	2	12	0.5	0.93674	2.44308
212	8010-6224	Purchased diverse fragments	CCCc1cc(C(=O)O)n(C)n1	1.0708	55.12	168.196	4	1	3	12	0.5	0.89781	3.26992
213	8014-2120	Purchased diverse fragments	CC(C)n1ncc(C(N)=O)c1N	0.1451	86.93	168.2	5	4	2	12	0.428571	0.917275	2.97265
214	S727-0003	Purchased diverse fragments	COCc1cn(C2CNC2)nn1	-0.4312	51.97	168.2	5	1	3	12	0.714286	0.0754258	2.93169		1	8
215	8006-0101	Purchased diverse fragments	NCCNC(=O)c1nonc1N	-1.6597	120.06	171.16	7	5	3	12	0.4	0.927007	3.21337
216	8009-3796	Purchased diverse fragments	CC1CN(c2ccccc2)NC1=O	1.1739	32.34	176.219	3	1	1	13	0.3	0.965937	3.40483
217	8010-0007	Purchased diverse fragments	CCc1c(C)nn2cnnc2c1O	0.70072	63.31	178.195	5	1	1	13	0.375	0.971897	3.367
218	8019-5695	Purchased diverse fragments	N#CC1(N2CCOCC2)CCCC1	1.15498	36.26	180.251	3	0	1	13	0.9	1.04918	2.77393
219	P936-0678	Purchased diverse fragments	CCn1cnnc1CC1CCNC1	0.45	42.74	180.255	4	1	3	13	0.777778	0.899297	3.32871
220	FF20-1495	Purchased diverse fragments	O=c1cc(N2CCOCC2)cn[nH]1	-0.3935	58.22	181.195	5	1	1	13	0.5	0.882904	3.03532
221	P207-8979	Purchased diverse fragments	Cn1nc(C(=O)O)c2c1CCOC2	0.191	64.35	182.179	5	1	1	13	0.5	0.87822	3.01899
222	S213-1842	Purchased diverse fragments	CN(CC1CCOC1)C(=O)C2CC2	0.8913	29.54	183.251	3	0	3	13	0.9	0.906323	3.00136
223	T001-1588	Purchased diverse fragments	C#CC(=O)NC(C)c1ccc(C)cc1	1.80542	29.1	187.242	2	1	2	14	0.25	0.925059	3.20444
224	FF20-0194	Purchased diverse fragments	N#CCS(=O)(=O)C1CCCCC1	1.25748	57.93	187.264	3	0	2	12	0.875	1.00998	3.2041
225	FF01-4477	Purchased diverse fragments	Cc1nn(C(C)C(=O)O)cc1Cl	1.49052	55.12	188.614	4	1	2	12	0.428571	0.885287	2.65097
226	Y600-6204	Purchased diverse fragments	CCOC1CN=C2C(C#N)=CC=CN21	1.04038	48.62	189.218	4	0	2	14	0.4	0.915212	2.21553
227	Z632-7367	Purchased diverse fragments	CCCc1nnc(-c2ccncc2)o1	2.0841	51.81	189.218	4	0	3	14	0.3	0.942643	2.64243
228	Z632-7479	Purchased diverse fragments	CC(C)c1nnc(-c2cnccn2)o1	1.65	64.7	190.206	5	0	2	14	0.333333	1.05237	2.62867
229	Y504-8814	Purchased diverse fragments	OCCn1cc(Br)cn1	0.6379	38.05	191.028	3	1	2	9	0.4	0.970075	2.87913
230	T001-1282	Purchased diverse fragments	CC#CC(=O)N(C)CCc1cn[nH]c1	0.4339	48.99	191.234	4	1	3	14	0.4	0.860349	2.87612
231	FF01-2467	Purchased diverse fragments	CN1CCN(C)C1c1ccccc1O	1.268	26.71	192.262	3	1	1	14	0.454545	0.930175	3.12077
232	8008-9715	Purchased diverse fragments	Cc1nc(C#N)c(N2CCOCC2)o1	0.6913	62.29	193.206	5	0	1	14	0.555556	0.927681	3.10543
233	FF20-0287	Purchased diverse fragments	Cn1cnc2c(c1=O)CCC(N)CC2	-0.0136	60.91	193.25	4	2	0	14	0.6	0.905237	3.10479
234	T158-0004	Purchased diverse fragments	CCCn1c(C)cnc1C1CCNC1	1.67842	29.85	193.294	3	1	3	14	0.727273	0.860349	2.25386
235	T001-0851	Purchased diverse fragments	C#CC(=O)NCc1ccc(F)cc1F	1.2142	29.1	195.168	2	1	2	14	0.1	0.925187	2.81806
236	FF01-4599	Purchased diverse fragments	Cc1nc(N)nc(C)c1CCC(=O)O	0.69284	89.1	195.222	5	3	3	14	0.444444	0.910224	3.07346
237	8018-8637	Purchased diverse fragments	Cc1noc(-c2cccnc2Cl)n1	2.09342	51.81	195.609	4	0	1	13	0.125	0.955112	2.81172
238	8014-2178	Purchased diverse fragments	CC(=O)N1CCC(O)C2CCCCC21	1.1583	40.54	197.278	3	1	0	14	0.909091	0.990123	2.53447
239	C625-0074	Purchased diverse fragments	COCC(C)NC(=O)c1cc(C)no1	0.74772	64.36	198.222	5	1	4	14	0.555556	0.962963	2.77469
240	8014-1211	Purchased diverse fragments	COc1ccc(-n2c(C)ccc2C)nc1	2.49774	27.05	202.257	3	0	2	15	0.25	0.219753	2.47207		1	4
241	Y207-1326	Purchased diverse fragments	CCS(=O)(=O)Nc1cccc(F)c1	1.5873	46.17	203.238	3	1	3	13	0.25	0.920988	2.95217
242	Y021-0895	Purchased diverse fragments	CC1=CC(C)(C)N(C)c2cc(O)ccc21	3.0239	23.47	203.285	2	1	0	15	0.384615	0.879012	2.70549
243	Z606-2126	Purchased diverse fragments	CC(C)n1nnc2cc(C(N)=O)ccc21	1.1111	73.8	204.233	5	2	2	15	0.3	0.918519	2.44822
244	8008-1932	Purchased diverse fragments	CCN(CC)S(=O)(=O)c1ncn[nH]1	-0.1648	78.95	204.255	6	1	4	13	0.666667	0.925926	2.44798
245	8010-8989	Purchased diverse fragments	COC(C(=O)NC1CC1)c1ccccc1	1.6527	38.33	205.257	3	1	4	15	0.416667	0.939394	2.43593
246	T001-1381	Purchased diverse fragments	C#CC(=O)NC(C)c1c(C)nn(C)c1C	0.84734	46.92	205.261	4	1	2	15	0.454545	0.874126	2.43593
247	8020-2797	Purchased diverse fragments	N#CC1CC(c2cccc(Cl)c2)=NO1	2.35658	45.38	206.632	3	0	1	14	0.2	1.07459	2.90374
248	8011-1975	Purchased diverse fragments	Cc1cc2nc(O)c(CCO)c(C)n2n1	0.58654	70.65	207.233	5	2	2	15	0.4	0.946387	2.89533
249	T001-0919	Purchased diverse fragments	CC#CC(=O)NCc1cc(F)ccc1F	1.6043	29.1	209.195	2	1	2	15	0.181818	0.885781	2.86807
250	FF20-3241	Purchased diverse fragments	Cc1cc(C)n(CCN2CCOCC2)n1	0.83214	30.29	209.293	4	0	3	15	0.727273	0.862471	1.88283
251	S855-0002	Purchased diverse fragments	CC(=O)NCC1CNCC12CCCCC2	1.2924	41.13	210.321	3	2	2	15	0.916667	0.850816	2.22871
252	SC04-0106	Purchased diverse fragments	Cc1nc(CCOC2CCCNC2)no1	0.68912	60.18	211.265	5	1	4	15	0.8	0.953608	2.42199
253	8013-4059	Purchased diverse fragments	CC1(C)Cc2noc(N)c2C(C)(C)N1O	1.5178	75.52	211.265	5	3	0	15	0.7	0.963918	2.22016
254	0896-4384	Purchased diverse fragments	CC(C)(C)NS(=O)(=O)c1ccccc1	1.7634	46.17	213.302	3	1	2	14	0.4	0.951031	2.81294
255	Y300-2769	Purchased diverse fragments	Cc1ccccc1CS(=O)(=O)N(C)C	1.38642	37.38	213.302	3	0	3	14	0.4	0.871134	2.81294
256	Y206-6252	Purchased diverse fragments	CN(C)CC(=O)Nc1ccc(Cl)cn1	1.2351	45.23	213.668	4	1	3	14	0.333333	0.945876	2.34006
257	8020-5457	Purchased diverse fragments	OC1CCCc2[nH]nc(-c3ccccc3)c21	2.4464	48.91	214.268	3	2	1	16	0.307692	0.956186	2.3335
258	1313-0805	Purchased diverse fragments	NS(=O)(=O)c1ccc2c(c1)OCCO2	0.1052	78.62	215.23	5	2	1	14	0.25	0.878866	2.3231
259	8006-1575	Purchased diverse fragments	CC(=O)Nc1ccc2c(C)cc(C)nc2n1	2.20504	54.88	215.256	4	1	1	16	0.25	0.972222	2.32277
260	Z601-5404	Purchased diverse fragments	Cc1ccc(Cn2ccnc2C(N)=O)cc1	1.33872	60.91	215.256	4	2	3	16	0.166667	0.992424	2.55505
261	S069-3207	Purchased diverse fragments	c1cnc(-c2nc(C3CCNC3)no2)cn1	0.6035	76.73	217.232	6	1	2	16	0.4	0.94697	1.72325
262	Y030-0983	Purchased diverse fragments	CC(C)NS(=O)(=O)c1ccc(F)cc1	1.5124	46.17	217.265	3	1	3	14	0.333333	0.936869	2.76167
263	Y300-2671	Purchased diverse fragments	CN(C)S(=O)(=O)Cc1ccccc1F	1.2171	37.38	217.265	3	0	3	14	0.333333	0.94697	2.53153
264	8020-0144	Purchased diverse fragments	O=C(O)CCCC1C(=O)Nc2ccccc21	1.9772	66.4	219.24	4	2	4	16	0.333333	0.926768	2.28061
265	Z601-0941	Purchased diverse fragments	CCn1c(C(=O)NC(C)C)cc2occc21	2.3924	47.17	220.272	4	1	3	16	0.416667	0.959596	2.26994
266	T786-0016	Purchased diverse fragments	CC(O)C1CCN(Cc2ccncc2)CC1	1.6744	36.36	220.316	3	1	3	16	0.615385	0.649746	2.26943
267	SA94-0001	Purchased diverse fragments	O=C(NCc1ccccc1)C1(F)CCNC1	1.0044	41.13	222.263	3	2	3	16	0.416667	0.969543	1.93259
268	8009-3726	Purchased diverse fragments	Nc1cc(Br)cc2cccnc12	2.5795	38.91	223.073	2	2	0	12	0	0.893401	2.24145	not soluble
269	Y205-0716	Purchased diverse fragments	O=C(O)C1C2CCC(C2)C1C(=O)NC3CC3	1.0119	66.4	223.272	4	2	3	16	0.833333	0.93401	2.68733
270	SA67-1016	Purchased diverse fragments	CC(=O)N1CCC(CCc2noc(C)n2)C1	1.17902	59.23	223.276	5	0	3	16	0.727273	0.93401	2.68721
271	Y206-5066	Purchased diverse fragments	Cc1ccc(S(=O)(=O)NC2CC2)c(C)c1	1.74414	46.17	225.313	3	1	3	15	0.454545	0.944162	2.663
272	FF01-0341	Purchased diverse fragments	O=C1Nc2ncccc2OC1c3ccccc3	2.1538	51.22	226.235	4	1	1	17	0.0769231	1.06345	2.21004
273	S635-3083	Purchased diverse fragments	COCC1CN(C(C)=O)CC12CCNCC2	0.4809	41.57	226.32	4	1	2	16	0.916667	0.928753	1.90273
274	Y202-7340	Purchased diverse fragments	CCS(=O)(=O)Nc1c(C)cc(C)cc1C	2.37346	46.17	227.329	3	1	3	15	0.454545	0.903308	2.41939
275	1733-0143	Purchased diverse fragments	Cc1ccc(O)c(CCc2ccc(O)cc2)n1	2.58642	53.35	229.279	3	2	3	17	0.214286	0.903308	2.06969
276	Z601-0869	Purchased diverse fragments	CCc1nc2ccc(C(N)=O)cc2nc1CC	1.8535	68.87	229.283	4	2	3	17	0.307692	0.882952	2.39881
277	P207-8939	Purchased diverse fragments	Cc1ccc2cc(CCC(=O)O)c(O)nc2c1	2.26602	70.42	231.251	4	2	3	17	0.230769	0.931298	2.59459
278	Y600-1530	Purchased diverse fragments	CC1(C)CC(=O)c2cnc(NC3CC3)nc2C1	2.206	54.88	231.299	4	1	2	17	0.615385	0.885496	2.37786
279	Y021-0953	Purchased diverse fragments	CC(=O)c1cc2c(cc1C)NC(C)(C)CC2C	3.89532	29.1	231.339	2	1	1	17	0.533333	0.966921	2.37745
280	D291-1849	Purchased diverse fragments	CCOc1ccc2c(c1)cc(C(=O)NC)n2C	1.9366	43.26	232.283	4	1	3	17	0.307692	0.951574	2.58309	not soluble
281	S565-0571	Purchased diverse fragments	CCn1cnnc1-c1nn(C)c2c1CNCC2	0.3442	60.56	232.291	6	1	2	17	0.545455	0.886199	1.96586
282	Y206-0720	Purchased diverse fragments	CCS(=O)(=O)Nc1cc(C(C)(C)C)on1	1.7337	72.2	232.305	5	1	3	15	0.666667	0.912833	2.58287
283	S530-0066	Purchased diverse fragments	CN1CCC2(CC1)CNCc1ccccc1O2	1.633	24.5	232.327	3	1	0	17	0.571429	0.939467	2.15211
284	8018-8746	Purchased diverse fragments	Nc1ccc2c(c1)[C@@H](O)C[C@@H](C(F)(F)F)O2	2.0156	55.48	233.189	3	3	0	16	0.4	0.978208	2.57301
285	P970-0162	Purchased diverse fragments	O=C(Cc1ccccc1)NCC1CCOCC1	1.7719	38.33	233.311	3	1	4	17	0.5	0.915254	2.57169
286	S751-1890	Purchased diverse fragments	Cc1cnc(C)n1CCNC(=O)C1CC=CC1	1.58234	46.92	233.315	4	1	4	17	0.538462	0.983051	2.57158
287	T599-3176	Purchased diverse fragments	CCNC(=O)N1CCCN(C)c2ccccc21	2.0624	35.58	233.315	4	1	1	17	0.461538	0.9642	2.35728
288	8007-1141	Purchased diverse fragments	Cc1ccc(C2(O)CC(C)N(C)CC2C)cc1	2.54272	23.47	233.355	2	1	1	17	0.6	0.942721	2.57113
289	Y204-3664	Purchased diverse fragments	N#CCC(=O)N(c1ccccc1)c2ccccc2	3.26498	44.1	236.274	3	0	3	18	0.0666667	0.885442	2.53936
290	SB57-1191	Purchased diverse fragments	CC(=O)N1CC(c2nc(C)no2)C2(CNC2)C1	-0.08668	71.26	236.275	6	1	1	17	0.727273	0.694511	2.1999
291	S272-0074	Purchased diverse fragments	CCc1nc(N2CCOCC2)ncc1C(=O)O	0.5738	75.55	237.259	6	1	3	17	0.545455	0.909308	2.52887
292	FF01-0590	Purchased diverse fragments	Cc1cc2n(n1)CCC(=O)N2CCCC(=O)O	0.79302	75.43	237.259	6	1	4	17	0.545455	0.923628	2.31813
293	S971-1224	Purchased diverse fragments	CC1(O)CCC12CCN(C(=O)CC1CC1)CC2	1.9401	40.54	237.343	3	1	2	17	0.928571	0.754177	2.52802
294	Y300-2952	Purchased diverse fragments	Cc1cccc(CS(=O)(=O)N2CCCC2)c1	1.92062	37.38	239.34	3	0	3	16	0.5	0.982368	2.29799
295	Y504-8851	Purchased diverse fragments	CCn1ncc(Cn2cc(Cl)c(N)n2)c1C	1.69182	61.66	239.71	5	2	3	16	0.4	0.962217	2.08585
296	S213-1594	Purchased diverse fragments	CN(CC1CCOC1)C(=O)NC1CCCCC1	1.997	41.57	240.347	4	1	3	17	0.923077	0.90932	2.49636
297	8019-4352	Purchased diverse fragments	CC1(C)CC(O)(c2cc(C(=O)O)no2)CCO1	1.1494	92.79	241.243	6	2	2	17	0.636364	0.722922	2.48705
298	Z601-7136	Purchased diverse fragments	CNC(=O)c1cc(C)nc2ccc(C(C)C)cc12	3.02622	41.99	242.322	3	1	2	18	0.333333	0.967254	2.06339
299	Y504-8961	Purchased diverse fragments	COC(=O)Cn1nc(C(F)F)c2c1CCCC2	1.8725	44.12	244.241	4	0	3	17	0.636364	0.937028	2.04717
300	8017-8222	Purchased diverse fragments	CC1=NN(C(C#N)c2cn(C)nc2C)C(C)(C)C1	2.1534	57.21	245.33	5	0	2	18	0.615385	1.04786	2.44569
301	S422-0032	Purchased diverse fragments	CCOc1ccc2c(n1)CCN(C(=O)C3CC3)C2	1.775	42.43	246.31	4	0	3	18	0.571429	0.968825	2.02996
302	S213-1736	Purchased diverse fragments	Cc1ccc(C)c(C(=O)N(C)CC2CCOC2)c1	2.41194	29.54	247.338	3	0	3	18	0.533333	0.990408	2.42581
303	S664-0247	Purchased diverse fragments	CCS(=O)(=O)N1CCC2(CCC2OC)CC1	1.2271	46.61	247.36	4	0	3	16	1	0.916067	2.02135
304	F235-1104	Purchased diverse fragments	O=C(O)Cn1nc(C(F)(F)F)c2c1CCCC2	1.8653	55.12	248.204	4	1	2	17	0.6	0.954436	2.41731
305	FF01-3162	Purchased diverse fragments	CN1CCN(C(=O)CCC(=O)O)c2cccnc21	0.7292	73.74	249.27	6	1	3	18	0.416667	0.652278	2.40703
306	Y501-5069	Purchased diverse fragments	CCN(C(=O)c1n[nH]cc1Cl)c2ccccc2	2.7298	48.99	249.701	4	1	3	17	0.166667	0.952038	2.40288
307	8015-7286	Purchased diverse fragments	Cc1nn(-c2ccccn2)c3c1C(=O)C(C#N)CC3	1.8444	71.57	252.277	5	0	1	19	0.285714	0.832134	2.18012
308	8003-7481	Purchased diverse fragments	CCC(CC)NC1=NS(=O)(=O)c2ccccc21	1.9137	58.53	252.339	4	1	3	17	0.416667	1	2.37774
309	Z601-4855	Purchased diverse fragments	CCC1CCCCN1C(=O)C2CCCN2C(C)=O	1.7884	40.62	252.358	4	0	2	18	0.857143	0.743276	2.37756
310	S509-1270	Purchased diverse fragments	CC(C)C(=O)N1CCC2(CCNC(=O)CC2)CC1	1.5513	49.41	252.358	4	1	1	18	0.857143	0.92665	1.9813
311	SB41-0167	Purchased diverse fragments	CC(C)CCN1C[C@@H]2CN(C)C(=O)[C@H](C)N2C1=O	0.9992	43.86	253.346	5	0	3	18	0.846154	0.845966	2.36827
312	Y300-3037	Purchased diverse fragments	Cc1ccc(CS(=O)(=O)N2CCCCC2)cc1	2.31072	37.38	253.367	3	0	3	17	0.538462	0.880196	2.36808	not soluble
313	D399-0123	Purchased diverse fragments	CCS(=O)(=O)N1CCCC1c2ccc(C)cc2	2.48162	37.38	253.367	3	0	3	17	0.538462	0.885086	2.36808
314	Y206-4071	Purchased diverse fragments	CC1CCCCC1NS(=O)(=O)c2ccccc2	2.5436	46.17	253.367	3	1	3	17	0.538462	0.91198	2.17074
315	Y030-1494	Purchased diverse fragments	CC1CCCN(S(=O)(=O)Cc2ccccc2)C1	2.2483	37.38	253.367	3	0	3	17	0.538462	0.791667	2.36808
316	Y200-6914	Purchased diverse fragments	CC(C)CS(=O)(=O)N1CCc2ccccc2C1	2.0305	37.38	253.367	3	0	3	17	0.538462	0.732843	2.36808
317	Y300-1529	Purchased diverse fragments	CNS(=O)(=O)c1ccc2c(c1)CCN2C(C)=O	0.5037	66.48	254.311	5	1	2	17	0.363636	0.904412	2.35933
318	S421-0882	Purchased diverse fragments	CCC(=O)N1CCC(CC(=O)N2CCOCC2)C1	0.4938	49.85	254.33	5	0	3	18	0.846154	0.696078	1.96595
319	7098-0576	Purchased diverse fragments	O=C(Nc1ccccn1)NC1CCS(=O)(=O)C1	0.3902	88.16	255.299	6	2	2	17	0.4	0.875	2.35018
320	2488-0460	Purchased diverse fragments	Cc1ccc(S(=O)(=O)N2CCOCC2)c(C)c1	1.32434	46.61	255.339	4	0	2	17	0.5	0.89951	2.15399
321	Y501-9194	Purchased diverse fragments	N#Cc1cnn2c1NC(C3CC3)CC2C(F)(F)F	2.45238	53.64	256.231	4	1	1	18	0.636364	0.828431	2.34165
322	C200-8263	Purchased diverse fragments	COc1ncccc1S(=O)(=O)N2CCCCC2	1.2648	59.5	256.327	5	0	3	17	0.545455	1.00488	2.34073
323	8009-4247	Purchased diverse fragments	Cc1cc(F)c(F)c(C(=O)n2ccnc2)c1Cl	2.81162	34.89	256.639	3	0	1	17	0.0909091	1.01707	2.14308
324	D399-0515	Purchased diverse fragments	CCS(=O)(=O)N1CCCC1c2ccccc2F	2.3123	37.38	257.33	3	0	3	17	0.5	0.95122	2.33164
325	8014-1716	Purchased diverse fragments	O=C1C(O)CC2c3ccccc3CC4(CCCC4)N12	2.1898	40.54	257.333	3	1	0	19	0.5625	0.853659	2.33155
326	8013-3540	Purchased diverse fragments	O=C1CC2CS(=O)(=O)CC2N1C3CCCCC3	0.9646	54.45	257.355	4	0	1	17	0.916667	0.82439	2.13717
327	J006-2498	Purchased diverse fragments	Cc1cc(C2CCCN2Cc2ccccc2O)on1	3.02572	49.5	258.321	4	1	3	19	0.4	0.902439	2.3227	not soluble
328	Z601-8402	Purchased diverse fragments	Cn1c(=O)cnc2ccc(N3CCCCCC3)nc21	1.7089	51.02	258.325	5	0	1	19	0.5	0.834146	2.32261
329	J005-1008	Purchased diverse fragments	CCc1cc(C2CCCN2S(=O)(=O)CC)on1	1.7236	63.41	258.343	5	0	4	17	0.727273	0.983645	1.93543
330	8020-0633	Purchased diverse fragments	OC12CC3CC(C1)CC(NCc4cccnc4)(C3)C2	2.2549	45.15	258.365	3	2	3	19	0.6875	0.922897	1.8111
331	Y300-2685	Purchased diverse fragments	O=S(=O)(Cc1ccccc1F)N2CCOCC2	0.9877	46.61	259.302	4	0	3	17	0.454545	0.948598	2.1211
332	FF20-0278	Purchased diverse fragments	COc1ccccc1Cc1noc([C@H]2CCCN2)n1	2.0935	60.18	259.309	5	1	4	19	0.428571	0.866822	1.92819
333	S695-2086	Purchased diverse fragments	CCn1nccc1C(=O)N1CC(n2ccnc2C)C1	1.10502	55.95	259.313	6	0	3	19	0.461538	0.953271	1.92819
334	8016-0079	Purchased diverse fragments	Cc1cc(C)c2c(=O)[nH]n(C3CCCCCC3)c2n1	3.23674	50.68	259.353	4	1	1	19	0.6	0.813084	2.31348	not soluble
335	5482-0050	Purchased diverse fragments	c1ccc2c(c1)N(CN3CCCC3)CC24OCCO4	1.7595	24.94	260.337	4	0	2	19	0.6	0.941589	2.30468
336	Z603-0719	Purchased diverse fragments	CCS(=O)(=O)N1CCCN(C(=O)C2CC2)CC1	0.2804	57.69	260.359	5	0	3	17	0.909091	0.98005	2.3045
337	Y041-9811	Purchased diverse fragments	CC(=O)N1CCC2(CCc3ccc(O)cc3O2)CC1	2.0983	49.77	261.321	4	1	0	19	0.533333	0.942643	2.1047
338	Y031-1123	Purchased diverse fragments	CC(C)(C)NS(=O)(=O)Cc1ccc(Cl)cc1	2.5579	46.17	261.774	3	1	3	16	0.454545	0.907731	2.29209
339	G856-7454	Purchased diverse fragments	O=C(NC1CC(=O)N(c2cccc(F)c2)C1)C3CC3	1.4572	49.41	262.284	4	1	3	19	0.428571	0.912718	2.28754
340	Y030-6075	Purchased diverse fragments	CC(CCc1ccccc1)NC(=O)N1CCOCC1	2.0495	41.57	262.353	4	1	4	19	0.533333	0.94015	2.09644
341	P970-1095	Purchased diverse fragments	Cc1ccc(C(=O)N(C)CC2(C)CCOCC2)cn1	2.27872	42.43	262.353	4	0	3	19	0.6	0.937656	2.28702
342	S213-1693	Purchased diverse fragments	Cc1cc(C)cc(NC(=O)N(C)CC2CCOC2)c1	2.80364	41.57	262.353	4	1	3	19	0.533333	0.962594	2.09644
343	S724-0111	Purchased diverse fragments	CC(C)C(=O)N1CC(n2cc(C(=O)N(C)C)nn2)C1	0.0192	71.33	265.317	7	0	3	19	0.666667	0.974937	2.26142
344	SA66-1056	Purchased diverse fragments	C1CNCC(CCc2noc(C3CCOCC3)n2)C1	1.8958	60.18	265.357	5	1	4	19	0.857143	0.944862	1.82228
345	Y502-2265	Purchased diverse fragments	CC1CCCC(NC(=O)c2ccc(Cl)cc2)C1C	3.8945	29.1	265.784	2	1	2	18	0.533333	0.909774	2.25742	not soluble
346	8010-6263	Purchased diverse fragments	OC1CCCc2c1[nH]c3ccc(Br)cc23	3.3001	36.02	266.138	2	2	0	15	0.333333	0.293233	1.87871	not soluble
347	FF01-3167	Purchased diverse fragments	CC1Cc2ccc(CN)cc2N1C(=O)c1ccccc1	2.7367	46.33	266.344	3	2	2	20	0.235294	0.511278	2.25268
348	Y206-5298	Purchased diverse fragments	O=S(=O)(c1ccccc1)N2CCN3CCCC3C2	1.1553	40.62	266.366	4	0	2	18	0.538462	0.922306	2.25259
349	Y206-4328	Purchased diverse fragments	Cc1ccc(C)c(S(=O)(=O)N2CCCC(C)C2)c1	2.72404	37.38	267.394	3	0	2	18	0.571429	1.15789	2.24391	not soluble
350	Y300-2308	Purchased diverse fragments	Cc1ccccc1CS(=O)(=O)N2CCCC(C)C2	2.55672	37.38	267.394	3	0	3	18	0.571429	0.949622	2.24391
351	P970-0504	Purchased diverse fragments	CC1(CNC(=O)c2ccccc2Cl)CCOCC1	2.8865	38.33	267.756	3	1	3	18	0.5	0.944584	2.24081
352	SA85-1056	Purchased diverse fragments	CC(C)CN1CC(O)CN(C(=O)C2CCC2)CC1=O	0.4742	60.85	268.357	5	1	3	19	0.857143	0.974811	2.2358
353	Y206-5269	Purchased diverse fragments	Cc1c(C)c(C)c(S(=O)(=O)NC(C)C)c(C)c1C	2.9154	46.17	269.41	3	1	3	18	0.571429	0.768262	2.22709
354	8009-1194	Purchased diverse fragments	N#Cc1ccc(NC(=O)[C@H]2CC=CC[C@H]2C(=O)O)cc1	2.16378	90.19	270.288	5	2	3	20	0.266667	0.90932	2.03485
355	G668-0290	Purchased diverse fragments	O=C(NCCc1ccco1)C1COc2ccccc2C1	2.1896	51.47	271.316	4	1	4	20	0.3125	0.697733	2.21141	not soluble
356	S059-0159	Purchased diverse fragments	Cn1nccc1C(=O)N1CCC(Nc2cccnc2)C1	1.1417	63.05	271.324	6	1	3	20	0.357143	0.846348	2.21141
357	T502-0828	Purchased diverse fragments	CCCNC(=O)N1CCC(F)(C(=O)NC2CC2)CC1	1.1887	61.44	271.336	5	2	4	19	0.846154	0.973615	1.84271
358	T502-1430	Purchased diverse fragments	CCNC(=O)N1CCC(F)(C(=O)N2CCCC2)CC1	1.1424	52.65	271.336	5	1	2	19	0.846154	0.894459	2.21125
359	Y030-0828	Purchased diverse fragments	O=S(=O)(NC1CCCCCC1)c2ccc(F)cc2	2.8268	46.17	271.357	3	1	3	18	0.538462	0.886544	2.02683	not soluble
360	J034-0206	Purchased diverse fragments	Cc1ccccc1-n2nnnc2C3(N(C)C)CCCC3	2.30162	46.84	271.368	5	0	3	20	0.533333	0.905013	2.211	not soluble
361	Y502-6613	Purchased diverse fragments	Cc1c(S(=O)(=O)NC2CCCCCC2)cnn1C	1.72962	63.99	271.386	5	1	3	18	0.75	0.941953	1.84243
362	G404-0427	Purchased diverse fragments	Cn1cnc(S(=O)(=O)NC2CCCCCCC2)c1	1.8113	63.99	271.386	5	1	3	18	0.75	0.905013	2.21092
363	V017-7311	Purchased diverse fragments	CC(C)Oc1n[nH]c(-c2ccc(Cl)cc2Cl)n1	3.5657	50.8	272.135	4	1	3	17	0.272727	0.976253	2.20475	not soluble
364	S824-2534	Purchased diverse fragments	O=C(c1ccoc1)N2C[C@@H](CO)[C@H](c3ccncc3)C2	1.5227	66.57	272.304	5	1	3	20	0.333333	0.948113	2.20337
365	S642-0104	Purchased diverse fragments	NC(=O)CN1C(=O)C2(CCCCC2)C1c3ccccc3	2.0057	63.4	272.348	4	2	3	20	0.5	0.957547	2.20305
366	C881-0402	Purchased diverse fragments	O=C(Cn1cc2c(n1)CCCC2)Nc3ccc(F)cc3	2.5397	46.92	273.311	4	1	3	20	0.333333	0.790094	2.01237
367	Y030-1235	Purchased diverse fragments	CC1CN(S(=O)(=O)c2ccc(F)cc2)CC(C)O1	1.6236	46.61	273.329	4	0	2	18	0.5	0.929245	2.01222
368	5593-0294	Purchased diverse fragments	CN1CCN(C2CC(=O)N(c3ccccc3)C2=O)CC1	0.5659	43.86	273.336	5	0	2	20	0.466667	0.985849	2.01215
369	Y504-7719	Purchased diverse fragments	O=C(O)c1cc(-c2ccccc2)nc3c(Cl)cnn13	2.7479	67.49	273.679	5	1	2	19	0	0.896226	2.19234	not soluble
370	D236-0050	Purchased diverse fragments	O=C(O)CC1C(=O)NCCN1C1Cc2ccccc2C1	0.4289	69.64	274.32	5	2	3	20	0.466667	1.0283	2.00496
371	S971-1225	Purchased diverse fragments	Cc1cccnc1C(=O)N1CCC2(CC1)CCC2(C)O	2.15722	53.43	274.364	4	1	1	20	0.625	0.972093	2.18683
372	Y031-3748	Purchased diverse fragments	CCC(C)(C)NC(=O)C1CC(=O)N(c2ccccc2)C1	2.3443	49.41	274.364	4	1	4	20	0.5	1.0093	2.18683
373	SA46-1771	Purchased diverse fragments	CCS(=O)(=O)N1CC2(CC(N3CCCC3)CO2)C1	0.2752	49.85	274.386	5	0	3	18	1	0.902326	1.82229
374	Z606-0391	Purchased diverse fragments	O=S(=O)(c1ccccc1)N2CCOc3ccccc32	2.2743	46.61	275.329	4	0	2	19	0.142857	0.972093	1.9976	not soluble
375	Y030-1543	Purchased diverse fragments	Cc1onc(-c2ccccc2Cl)c1C(=O)NCC#N	2.5568	78.92	275.695	5	1	3	19	0.153846	0.97907	2.17628
376	8010-0539	Purchased diverse fragments	Cc1ccc(Cl)cc1S(=O)(=O)N2CCOCC2	1.66932	46.61	275.757	4	0	2	17	0.454545	0.97907	1.99449
377	Y031-1160	Purchased diverse fragments	O=S(=O)(Cc1ccc(Cl)cc1)N2CCOCC2	1.502	46.61	275.757	4	0	3	17	0.454545	1.1814	2.17581	not soluble
378	8012-5220	Purchased diverse fragments	CC1(C)CC(=O)CC(C)(C)N1OC(=O)c2ccccn2	2.3755	59.5	276.336	5	0	2	20	0.533333	0.966265	2.17124
379	SA85-1024	Purchased diverse fragments	CC(=O)N1CC(=O)N(CCc2ccccc2)CC(O)C1	0.2807	60.85	276.336	5	1	3	20	0.466667	0.951807	2.17124
380	FF01-3116	Purchased diverse fragments	O=C(O)C1CCN(c2cnc(N3CCCC3)nc2)CC1	1.3778	69.56	276.34	6	1	3	20	0.642857	0.693976	2.17124
381	C226-2780	Purchased diverse fragments	CCc1cc(C(=O)N2CC3(C)CC2CC(C)(C)C3)no1	3.2778	46.34	276.38	4	0	2	20	0.75	0.250602	2.17092	not soluble
382	M512-0400	Purchased diverse fragments	Cc1ccc(S(=O)(=O)N2CCc3[nH]cnc3C2)cc1	1.46512	66.06	277.349	5	1	2	19	0.307692	0.939759	1.98305
383	SD48-0064	Purchased diverse fragments	Cn1nc(CCC(=O)NC2CCCC2)c2c1CCOC2	1.4842	56.15	277.368	5	1	4	20	0.733333	1.02169	2.16318
384	SA04-1071	Purchased diverse fragments	Cc1ncc(CO)c(C2CCCN(C(=O)C(C)C)C2)n1	1.63932	66.32	277.368	5	1	3	20	0.666667	0.946988	2.16318
385	SC45-0107	Purchased diverse fragments	O=C1Cn2nnc(CNC(=O)NC3CCCC3)c2CN1	-0.3503	100.94	278.316	8	3	3	20	0.666667	0.934509	2.15579
386	D340-0776	Purchased diverse fragments	CC1CCCN(C(=O)c2nc[nH]c2C(=O)NC(C)C)C1	1.42	78.09	278.356	6	2	3	20	0.642857	0.957179	1.97586
387	8013-1135	Purchased diverse fragments	CN(C(=O)c1cc[nH]n1)C2CC(C)(C)N(C)C(C)(C)C2	2.1331	52.23	278.4	5	1	2	20	0.733333	-0.0125945	1.97557	not soluble
388	J043-0061	Purchased diverse fragments	O=C(O)C1=CC(c2cc(F)cc(F)c2)n2nnnc2N1	0.9347	92.93	279.206	7	2	2	20	0.0909091	1.00756	2.14892
389	S428-0464	Purchased diverse fragments	CCC(=O)N1CCC(c2nc(C3CCOCC3)no2)C1	1.6895	68.46	279.34	6	0	3	20	0.785714	0.95466	2.14792
390	8563-1154	Purchased diverse fragments	CCN1CCOC(=O)C1CC(=O)Nc1ccc(F)cc1	1.4016	58.64	280.299	5	1	4	20	0.428571	0.879093	1.96218
391	E207-0386	Purchased diverse fragments	Cc1ccccc1N(C)C(=O)Cc2noc3ccccc23	3.34172	46.34	280.327	4	0	3	21	0.176471	1.02267	2.14033	not soluble
392	6903-0015	Purchased diverse fragments	Cc1ccc(CC2CC(=O)N(c3ccncc3)C2=O)cc1	2.51222	50.27	280.327	4	0	3	21	0.235294	0.835897	1.96197
393	S914-0001	Purchased diverse fragments	O=C1CCC2(CCN(S(=O)(=O)c3ccccc3)C2)N1	0.7298	66.48	280.349	5	1	2	19	0.461538	1.00769	2.14018
394	SB76-0562	Purchased diverse fragments	O=C1C[C@H]2CN(S(=O)(=O)c3ccccc3)C[C@H]2CN1	0.4432	66.48	280.349	5	1	2	19	0.461538	0.85641	2.14018
395	T140-0972	Purchased diverse fragments	O=C1CS(=O)(=O)C2(CCNCC2)N1c1ccccc1	0.5277	66.48	280.349	5	1	1	19	0.461538	0.930769	1.89388
396	P773-6398	Purchased diverse fragments	O=C(C1CCCN(C(=O)C2CCC2)C1)N1CCOCC1	0.8839	49.85	280.368	5	0	2	20	0.866667	0.984615	1.96169
397	T599-3543	Purchased diverse fragments	Cc1ccccc1C(=O)N2CCCN(C)c3ccccc32	3.48172	23.55	280.371	3	0	1	21	0.277778	0.720513	1.78336
398	S515-0307	Purchased diverse fragments	CCC1(C(=O)NC2CCCCCC2)CCCCC(=O)N1	2.6644	58.2	280.412	4	2	3	20	0.875	0.987179	2.13972
399	H027-0236C	Purchased diverse fragments	CN(C)Cc1cc2cc(O)c(-c3cccnc3)cc2n1C	3.0075	41.29	281.359	4	1	3	21	0.235294	0.841146	1.55244
400	S509-1557	Purchased diverse fragments	CCCNC(=O)N1CCC2(CCC(=O)N(C)CC2)CC1	1.8305	52.65	281.4	5	1	2	20	0.866667	0.976562	1.95451
401	S695-2555	Purchased diverse fragments	Cc1noc(C)c1S(=O)(=O)N1CC(n2ccnc2)C1	0.73354	81.23	282.325	7	0	3	19	0.454545	0.966146	2.12525
402	T502-1244	Purchased diverse fragments	O=C(C1CCC1)N2CCC(F)(C(=O)N3CCCC3)CC2	1.7396	40.62	282.359	4	0	2	20	0.866667	0.971354	1.77079
403	D348-0142	Purchased diverse fragments	CCS(=O)(=O)N1CCCc2cc(C(=O)NC)ccc21	1.1485	66.48	282.365	5	1	3	19	0.461538	0.916667	2.12495
404	G504-0524	Purchased diverse fragments	CCS(=O)(=O)N1CCCc2cc(NC(C)=O)ccc21	1.7473	66.48	282.365	5	1	3	19	0.461538	0.950521	1.77079
405	S971-1046	Purchased diverse fragments	O=S(=O)(c1cccnc1)N2CCC3(CCC3O)CC2	1.0072	70.5	282.365	5	1	2	19	0.615385	0.893229	1.77079
406	8018-5756	Purchased diverse fragments	O=C1COc2ccccc2N1Cc3ccc4c(c3)OCO4	2.3409	48	283.283	5	0	2	21	0.1875	1.03053	1.76498	not soluble
407	S424-0231	Purchased diverse fragments	CC(C(=O)NCc1cc(F)cc(F)c1)C1CCOCC1	2.6437	38.33	283.318	3	1	4	20	0.533333	0.923664	2.11775
408	S422-0111	Purchased diverse fragments	CCOc1ccc2c(n1)CCN(C(=O)c3ccccn3)C2	2.0738	55.32	283.331	5	0	3	21	0.3125	0.437659	2.11767		1	6
409	S213-1641	Purchased diverse fragments	Cc1ccc(S(=O)(=O)N(C)CC2CCOC2)c(C)c1	1.96044	46.61	283.393	4	0	4	19	0.571429	1.10433	2.11722	not soluble
410	SB35-1022	Purchased diverse fragments	Cc1n[nH]c([C@@H]2CC(F)(F)CN2C2CCCCCC2)n1	3.21802	44.81	284.354	4	1	2	20	0.857143	0.97201	1.93417
411	M754-0809	Purchased diverse fragments	Cc1cccc(C(=O)N2CCCCC2c3nnc(C)[nH]3)c1	2.78894	61.88	284.363	5	1	2	21	0.4375	0.885496	1.75833
412	4300-0248	Purchased diverse fragments	Cc1ccc2nc(C)c(CN3CCCCC3C)c(O)c2c1	3.93164	36.36	284.403	3	1	2	21	0.5	0.866667	1.75809
413	S890-0272	Purchased diverse fragments	O=C(c1n[nH]c2ccccc12)N1C[C@H]2CCC[C@@H](O)[C@H]2C1	1.7959	69.22	285.347	5	2	1	21	0.5	0.954667	1.75223
414	1763-0763	Purchased diverse fragments	O=S(=O)(Nc1ccccc1Cl)c2ccc(F)cc2	3.2799	46.17	285.727	3	1	3	18	0	1.152	1.92489
415	G765-0058	Purchased diverse fragments	O=C(Nc1ccccc1F)NC2COc3ccccc3C2	2.9509	50.36	286.306	4	2	2	21	0.1875	0.930667	1.74636	not soluble
416	S069-0392	Purchased diverse fragments	CCNC(=O)N1CCC(c2noc(-c3ccccc3)n2)C1	2.2554	71.26	286.335	6	1	3	21	0.4	0.938667	1.92079
417	SC70-0192	Purchased diverse fragments	O=C(C1CC1)N1CC(c2n[nH]c(C3CC3)n2)C2(CCC2)C1	2.1882	61.88	286.379	5	1	3	21	0.8125	0.954667	1.74593
418	CM3852-0302	Purchased diverse fragments	CN1CCC2(CC1)CN(C3CCC3)Cc4ccccc4O2	2.8979	15.71	286.419	3	0	1	21	0.666667	0.861333	1.92026
419	S632-2763	Purchased diverse fragments	CCc1ccc(C(=O)N2CCC(C3CCNC3)CC2)cc1	2.7107	32.34	286.419	3	1	3	21	0.611111	0.686775	1.70342
420	C155-0476	Purchased diverse fragments	O=C(O)C1CCCCN1S(=O)(=O)c1ccc(F)cc1	1.4535	74.68	287.312	5	1	3	19	0.416667	0.902552	2.08834
421	S531-0187	Purchased diverse fragments	Cc1ccc(CNC(=O)C2Cn3cccc3C(=O)N2C)o1	1.16012	67.48	287.319	6	1	3	21	0.333333	0.918794	1.74022
422	S213-1645	Purchased diverse fragments	Cc1ccc(F)cc1S(=O)(=O)N(C)CC1CCOC1	1.79112	46.61	287.356	4	0	4	19	0.538462	1.01856	2.08797
423	Y300-3078	Purchased diverse fragments	Cc1ccc(CS(=O)(=O)N2CCc3ccccc32)cc1	2.88752	37.38	287.384	3	0	3	20	0.25	1.12065	2.08783
424	T786-0030	Purchased diverse fragments	CC(O)C1CCN(Cc2ccc(Br)o2)CC1	2.6349	36.61	288.185	3	1	3	16	0.666667	0.941995	2.08196
425	FF01-1410	Purchased diverse fragments	Cc1noc(C)c1S(=O)(=O)N1CCCC(C(=O)O)C1	0.77674	100.71	288.325	7	1	3	19	0.636364	0.869359	2.08102
426	8005-1580	Purchased diverse fragments	COc1cccc(NC2=NS(=O)(=O)c3ccccc32)c1	2.2562	67.76	288.328	5	1	2	20	0.0714286	0.503563	1.73412	not soluble
427	S590-0019	Purchased diverse fragments	Cc1noc(C)c1C(=O)NCC1Cn2cccc2CN1C	1.33694	63.3	288.351	6	1	3	21	0.466667	0.446556	2.0808		1	5
428	S692-1464	Purchased diverse fragments	Cc1ncoc1C(=O)N1CCCC(n2c(C)cnc2C)C1	2.27366	64.16	288.351	6	0	2	21	0.533333	0.95962	2.0808
429	T501-0329	Purchased diverse fragments	CCn1cnnc1CC1CCCN(C(=O)c2ccco2)C1	1.9859	64.16	288.351	6	0	4	21	0.533333	0.686461	2.0808
430	T157-0058	Purchased diverse fragments	Cc1ccccc1S(=O)(=O)Nc2cnc3c(c2)CCC3	2.67952	59.06	288.372	4	1	3	20	0.266667	0.477435	2.08066	not soluble
431	F475-0262	Purchased diverse fragments	CCc1ccc(C2Nc3ccccc3S(=O)(=O)N2)cc1	2.6516	58.2	288.372	4	2	2	20	0.2	0.684086	2.08066	not soluble
432	D356-2306	Purchased diverse fragments	CNC(=O)C1CCCN(S(=O)(=O)c2cccs2)C1	0.8948	66.48	288.394	5	1	3	18	0.545455	0.862408	1.90714
433	Y050-2528	Purchased diverse fragments	CCS(=O)(=O)N1CCC(C(=O)N2CCCCC2)CC1	1.0606	57.69	288.413	5	0	3	19	0.923077	0.972973	2.08037
434	Y042-5984	Purchased diverse fragments	CC1CCN(C(=O)CC2(n3cccc3)CCCCC2)CC1	3.7961	25.24	288.435	3	0	3	21	0.722222	0.899263	1.73346	not soluble
435	8007-6774	Purchased diverse fragments	COC(=O)N1C2C=CC(C2)C1(C(F)(F)F)C(F)(F)F	2.8765	29.54	289.175	3	0	0	19	0.7	0.889435	2.07483
436	C777-0071	Purchased diverse fragments	COC(=O)c1cc2occc2n1Cc3ccccc3Cl	3.7226	44.37	289.718	4	0	3	20	0.133333	0.815725	1.7258	not soluble
437	G551-0008	Purchased diverse fragments	CC1c2cccn2CCN1C(=O)Nc3ccccc3Cl	3.7502	37.27	289.766	4	1	1	20	0.266667	1.11794	1.72551	not soluble
438	FF01-0413	Purchased diverse fragments	CCn1c(C(=O)N2CCC(C(=O)O)CC2)cc2occc21	2.191	75.68	290.319	6	1	3	21	0.466667	1.09828	1.89446
439	S513-0092	Purchased diverse fragments	COc1cccc(CNC(=O)C2CCCCC(=O)N2C)c1	1.7124	58.64	290.363	5	1	4	21	0.5	0.970976	1.89414
440	SD01-0107	Purchased diverse fragments	COCCn1nc(-c2cocn2)c2c1CCN(C(C)C)C2	1.951	56.32	290.367	6	0	5	21	0.6	0.920844	1.72194
441	V029-2538	Purchased diverse fragments	CC(C)(C)OC(=O)NCc1cccc(-c2cncs2)c1	3.8348	51.22	290.388	4	1	3	20	0.333333	0.693931	1.72182	not soluble
442	Y202-8173	Purchased diverse fragments	CC1CN(S(=O)(=O)c2ccc(F)c(F)c2)CC(C)O1	1.7627	46.61	291.319	4	0	2	19	0.5	0.952507	2.05959
443	Y031-2007	Purchased diverse fragments	Cc1cc(NC(=O)C2CC(=O)N(C3CCCCC3)C2)no1	2.10272	75.44	291.351	6	1	3	21	0.666667	0.831135	1.88776
444	T147-0013	Purchased diverse fragments	CCS(=O)(=O)N1CCc2[nH]c(-c3ccccc3)nc2C1	1.7845	66.06	291.376	5	1	3	20	0.357143	0.807388	2.05924
445	8006-7667	Purchased diverse fragments	CN1CCN(S(=O)(=O)c2cccc3cccnc23)CC1	1.1709	53.51	291.376	5	0	2	20	0.357143	0.601583	2.05924	not soluble
446	Z632-2808	Purchased diverse fragments	Cc1cc(C2CCCN2C(=O)c2ccc(F)c(F)c2)on1	3.23852	46.34	292.285	4	0	2	21	0.333333	0.975728	1.71063
447	SD48-0069	Purchased diverse fragments	Cn1nc(CCC(=O)N2CCNC(=O)C2)c2c1CCOC2	-0.6162	76.46	292.339	7	1	3	21	0.642857	0.985437	2.0524
448	T502-1464	Purchased diverse fragments	CCS(=O)(=O)N1CCC(F)(C(=O)N2CCCC2)CC1	0.7626	57.69	292.376	5	0	3	19	0.916667	0.834951	2.05212
449	S570-0163	Purchased diverse fragments	O=C1CCC2(CNC(=O)C3CCOCC3)CCCC=C2N1	1.4934	67.43	292.379	5	2	3	21	0.75	0.93932	2.05212
450	P940-4223	Purchased diverse fragments	CC(=O)N1CCCC(c2nn(C)c(=O)n2C2CCCC2)C1	1.4228	60.13	292.383	6	0	2	21	0.8	0.961165	2.05212
451	T964-0245	Purchased diverse fragments	CC1CCN(C(=O)C2N(C(C)C)C(=O)C23CCCC3)CC1	2.4245	40.62	292.423	4	0	2	21	0.882353	0.951456	2.05184
452	Y501-4822	Purchased diverse fragments	Cc1nn(C(F)F)cc1S(=O)(=O)N2CCC(C)CC2	2.00722	55.2	293.339	5	0	3	19	0.727273	0.970874	1.87496
453	P633-0557F	Purchased diverse fragments	CCn1cc(S(=O)(=O)NC2CCCC2)c2cccnc21	2.2771	63.99	293.392	5	1	4	20	0.5	0.892086	2.04506
454	FF20-0708	Purchased diverse fragments	O=C1N(Cc2ccc(Cl)cc2)CCN1C1CCCNC1	2.3296	35.58	293.798	4	1	3	20	0.533333	0.76259	2.04221
455	SA92-0403	Purchased diverse fragments	Cc1noc(C2(F)CCCN(Cc3ccncc3F)C2)n1	2.37292	55.05	294.305	5	0	3	21	0.5	0.913669	2.03867
456	T502-1366	Purchased diverse fragments	Cc1ccc(CN2CCC(F)(C(=O)N3CCCC3)CC2)o1	2.51452	36.69	294.37	4	0	3	21	0.6875	0.947242	2.03825
457	P681-0298	Purchased diverse fragments	CCS(=O)(=O)N1CCC2(C1)C(=O)N(C)c3ccccc32	0.9562	57.69	294.376	5	0	2	20	0.5	0.961631	2.03818
458	E699-0112	Purchased diverse fragments	CN1C(=O)Cc2cc(S(=O)(=O)NC3CCCC3)ccc21	1.4264	66.48	294.376	5	1	3	20	0.5	0.798561	1.86833
459	T965-0859	Purchased diverse fragments	O=C1C(OCC2CC2)C2(CCOCC2)N1C1CCNCC1	0.925	50.8	294.395	5	1	4	21	0.9375	0.901679	2.03804
460	D399-0575	Purchased diverse fragments	O=S(=O)(c1c[nH]cn1)N2CCCC2c3cccc(F)c3	2.0746	66.06	295.339	5	1	3	20	0.307692	0.868812	2.03156	not soluble
461	Y502-6922	Purchased diverse fragments	c1ccc(-c2nnc(CC34CC5CC(CC(C5)C3)C4)o2)nc1	3.8905	51.81	295.386	4	0	3	22	0.611111	0.878713	1.86195	not soluble
462	8009-8257	Purchased diverse fragments	O=S(=O)(c1ccccc1)N2CCC(O)C3CCCCC32	2.0007	57.61	295.404	4	1	2	20	0.6	0.980198	1.69262
463	Y030-0169	Purchased diverse fragments	Cc1cc(C)c(S(=O)(=O)N(C)C2CCCCC2)c(C)c1	3.56506	37.38	295.448	3	0	3	20	0.625	1.21535	2.0308	not soluble
464	T502-0618	Purchased diverse fragments	O=C(C1CCCCC1)N2CCC(F)(C(=O)NC3CC3)CC2	2.176	49.41	296.386	4	1	3	21	0.875	0.977723	1.85566
465	S572-0214	Purchased diverse fragments	Cc1ncc2c(n1)C[C@@H]3CC[C@H]2N3C(=O)c4ccccc4F	2.82612	46.09	297.333	4	0	1	22	0.352941	0.891089	2.01796
466	FF01-2646	Purchased diverse fragments	Cc1ccc(S(=O)(=O)N2CCCC(CC(=O)O)C2)cc1	1.87042	74.68	297.376	5	1	4	20	0.5	1.01733	1.84949
467	S971-1031	Purchased diverse fragments	O=C(c1cc(Cl)ccc1F)N2CCC3(CCC3O)CC2	2.8562	40.54	297.757	3	1	1	20	0.533333	0.9725	2.01505
468	Y205-4537	Purchased diverse fragments	CCc1cc(Br)ccc1NC(=O)C2CCCO2	3.129	38.33	298.18	3	1	3	17	0.461538	0.9475	2.01221
469	S636-0279	Purchased diverse fragments	O=c1[nH]nc2n1CCN(Cc3cc(F)c(F)c(F)c3)CC2	1.047	53.92	298.268	5	1	2	21	0.384615	0.9325	2.0116
470	S914-0021	Purchased diverse fragments	O=C1CCC2(CCN(S(=O)(=O)c3ccccc3F)C2)N1	0.8689	66.48	298.339	5	1	2	20	0.461538	0.9675	1.84353
471	G765-0207	Purchased diverse fragments	COc1ccccc1NC(=O)NC2COc3ccccc3C2	2.8204	59.59	298.342	5	2	3	22	0.235294	1.12	2.01113	not soluble
472	T500-0041	Purchased diverse fragments	O=C(c1ccc2cc[nH]c2c1)N1CCC2(CCCCO2)CC1	3.3432	45.33	298.386	4	1	1	22	0.5	0.715	2.01079
473	CM4053-5276	Purchased diverse fragments	CNC(=O)c1cc[nH]c1C1CCCN(Cc2ccncc2)C1	2.1489	61.02	298.39	5	2	4	22	0.411765	0.93	1.84323
474	S726-0225	Purchased diverse fragments	CC(C)(C)NC(=O)N1CCC2(CC1)CC(CCO)CCO2	2.1381	61.8	298.427	5	2	2	21	0.9375	0.976359	2.01052
475	E013-2266	Purchased diverse fragments	CC1=C(c2cccc(Cl)c2)S(=O)(=O)N=C1NC(C)C	2.8109	58.53	298.795	4	1	2	19	0.307692	0.664303	2.0081	not soluble
476	T829-2031	Purchased diverse fragments	Cc1oc2c(c1C(=O)N(C)C)CN(Cc3ccccn3)CC2	2.24312	49.58	299.374	5	0	3	22	0.411765	0.730496	2.00414
477	T200-0708	Purchased diverse fragments	CCOc1ccc(-c2cc3n(n2)CCCN(C(C)=O)C3)cc1	2.701	47.36	299.374	5	0	3	22	0.411765	0.742317	2.00414
478	P970-1058	Purchased diverse fragments	CN(CC1(C)CCOCC1)C(=O)c2ccc(F)c(Cl)c2	3.3678	29.54	299.773	3	0	3	20	0.533333	0.943262	2.00147
479	C614-6010	Chelating fragments	Oc1ncccn1	0.1822	46.01	96.089	3	1	0	7	0	0.901205	6.24415
480	8011-6556	Chelating fragments	O=C(O)c1cc[nH]n1	0.1079	65.98	112.088	4	2	1	8	0	0.942169	5.35284
481	8020-1993	Chelating fragments	O=C(O)c1ccon1	0.3728	63.33	113.072	4	1	1	8	0	0.93494	4.86424
482	8017-3505	Chelating fragments	O=C(O)c1cnon1	-0.2322	76.22	114.06	5	1	1	8	0	0.93253	4.38366
483	8014-2121	Chelating fragments	Cc1n[nH]c(CC#N)n1	0.1792	65.36	122.131	4	1	1	9	0.4	0.992771	4.5034
484	0099-0197	Chelating fragments	O=C(O)c1ccccn1	0.7798	50.19	123.111	3	1	1	9	0	0.966265	4.87369
485	8019-7903	Chelating fragments	O=C(O)c1ccncn1	0.1748	63.08	124.099	4	1	1	9	0	0.949398	4.83481
486	Y207-4720	Chelating fragments	O=C(O)c1cccnn1	0.1748	63.08	124.099	4	1	1	9	0	0.794811	4.83481
487	Y501-6242	Chelating fragments	Cn1ccc(C(=O)O)n1	0.1183	55.12	126.115	4	1	1	9	0.2	0.95283	4.36093
488	K780-0839	Chelating fragments	Cc1cc(C(=O)O)n[nH]1	0.41632	65.98	126.115	4	2	1	9	0.2	0.990566	3.96448
489	8018-7091	Chelating fragments	Cn1cnc(C(=O)O)c1	0.1183	55.12	126.115	4	1	1	9	0.2	0.95283	4.75737
490	8020-2416	Chelating fragments	Cc1nc(C(=O)O)co1	0.68122	63.33	127.099	4	1	1	9	0.2	0.955189	4.72069
491	8017-3591	Chelating fragments	Cc1nonc1C(=O)O	0.07622	76.22	128.087	5	1	1	9	0.25	0.917453	3.90351
492	8020-2745	Chelating fragments	COCc1n[nH]c(N)n1	-0.4667	76.82	128.135	5	3	2	9	0.5	0.995283	4.29252
493	R018-0009	Chelating fragments	Nc1nonc1C(=O)O	-0.65	102.24	129.075	6	3	1	9	0	0.905707	3.87357
494	8018-8599	Chelating fragments	Nc1ncncc1C(=O)O	-0.243	89.1	139.114	5	3	1	10	0	0.925558	3.59428
495	C200-7799	Chelating fragments	O=C(O)c1cncnc1O	-0.1196	83.31	140.098	5	2	1	10	0	0.918114	4.28266
496	Y501-6241	Chelating fragments	CCn1ccc(C(=O)O)n1	0.6012	55.12	140.142	4	1	2	10	0.333333	0.947891	4.28143
497	8014-1717	Chelating fragments	CNC(=O)Cc1nnc[nH]1	-0.9068	70.67	140.146	5	2	2	10	0.4	1.00248	3.92437
498	Y503-2441	Chelating fragments	Cc1onc(C(=O)O)c1C	0.98964	63.33	141.126	4	1	1	10	0.333333	0.920596	4.2514
499	Y503-2369	Chelating fragments	O=C(O)c1ccn(CO)n1	-0.4689	75.35	142.114	5	2	2	10	0.2	0.990074	3.51815
500	0325-0366	Chelating fragments	NC(=O)C(O)c1ccccc1	0.2053	63.32	151.165	3	3	2	11	0.125	0.829736	3.63829
501	R052-2025	Chelating fragments	O=C(O)c1n[nH]c2c1CCC2	0.5966	65.98	152.153	4	2	1	11	0.428571	1.01918	3.286
502	R052-2290	Chelating fragments	O=C(O)c1cc(C2CC2)n[nH]1	0.9853	65.98	152.153	4	2	2	11	0.428571	0.906475	3.286
503	Y504-8791	Chelating fragments	CCn1nc(C(=O)O)cc1C	0.90962	55.12	154.169	4	1	2	11	0.428571	0.968825	3.243
504	Y504-8778	Chelating fragments	CC(C)n1ccc(C(=O)O)n1	1.1622	55.12	154.169	4	1	2	11	0.428571	0.911271	3.243
505	FF53-1998	Chelating fragments	CC(C)c1nc(CCN)n[nH]1	0.4293	67.59	154.217	4	3	3	11	0.714286	0.920863	3.242
506	0139-0203	Chelating fragments	O=C(O)c1cccc(Cl)n1	1.4332	50.19	157.556	3	1	1	10	0	0.980676	3.1735
507	8017-3631	Chelating fragments	N#CCc1nc2cccnc2[nH]1	1.02398	65.36	158.164	4	1	1	12	0.125	0.859903	3.1615
508	Y501-6239	Chelating fragments	Cn1cc(Cl)c(C(=O)O)n1	0.7717	55.12	160.56	4	1	1	10	0.2	0.903382	3.114
509	0599-0787	Chelating fragments	O=C(O)c1cc2ccccc2[nH]1	1.8661	53.09	161.16	3	2	1	12	0	0.828502	3.1025
510	8020-0672	Chelating fragments	O=C(O)c1nc2ccccc2[nH]1	1.2611	65.98	162.148	4	2	1	12	0	0.949275	3.0835
511	8008-0199	Chelating fragments	O=C(O)c1n[nH]c2ccccc12	1.2611	65.98	162.148	4	2	1	12	0	0.927536	3.0835
512	R052-2665	Chelating fragments	O=C(O)c1cc2ncccn2n1	0.4275	67.49	163.136	5	1	1	12	0	0.717391	3.065
513	8020-3086	Chelating fragments	O=C(O)c1cccc2nnnn12	-0.1775	80.38	164.124	6	1	1	12	0	0.770992	3.0465
514	8018-2864	Chelating fragments	Oc1nnc(O)c2nccnc12	-0.169	92.02	164.124	6	2	0	12	0	1.00509	3.0465
515	8017-8070	Chelating fragments	CC(=O)C(C)(O)c1cccnc1	0.8781	50.19	165.192	3	1	2	12	0.333333	0.928753	3.027
516	R052-2026	Chelating fragments	O=C(O)c1n[nH]c2c1CCCC2	0.9867	65.98	166.18	4	2	1	12	0.5	0.707379	3.009
517	Y503-2390	Chelating fragments	O=C(O)c1noc2c1CCCC2	1.2516	63.33	167.164	4	1	1	12	0.5	0.898219	2.991
518	0174-0486	Chelating fragments	Cc1nc(N)c(C(=O)O)nc1C	0.37384	89.1	167.168	5	3	1	12	0.285714	0.913486	2.991
519	8019-4715	Chelating fragments	CC(C)Cc1cc(C(=O)O)[nH]n1	1.3064	65.98	168.196	4	2	3	12	0.5	0.92112	2.9725
520	Y501-1441	Chelating fragments	NC(=O)Cn1ccc(C(=O)O)n1	-0.9334	98.21	169.14	6	3	3	12	0.166667	0.959677	2.956
521	8020-5456	Chelating fragments	CCOC(=O)Cc1n[nH]c(C)n1	0.21872	67.87	169.184	5	1	3	12	0.571429	0.841398	2.9555
522	8010-3928	Chelating fragments	Nc1cccc(Cl)c1C(=O)O	1.6204	63.32	171.583	3	3	1	11	0	0.892473	2.914
523	R010-0001	Chelating fragments	O=C(O)c1ccc2ccccc2n1	1.933	50.19	173.171	3	1	1	13	0	0.870968	2.8875
524	R052-2693	Chelating fragments	O=C(O)c1cnc2ccccc2n1	1.328	63.08	174.159	4	1	1	13	0	0.88172	2.871
525	C614-6011	Chelating fragments	Oc1ncc(Br)cn1	0.9447	46.01	174.985	3	1	0	8	0	0.798387	2.8575
526	8020-0641	Chelating fragments	Cc1cccc2cc(C(=O)O)[nH]c12	2.17452	53.09	175.187	3	2	1	13	0.1	0.905914	2.854
527	8020-8254	Chelating fragments	OCc1n[nH]c(-c2ccccc2)n1	0.964	61.8	175.191	4	2	2	13	0.111111	0.968137	2.854
528	Y040-5636	Chelating fragments	Cc1ccn2cc(C(=O)O)nc2c1	1.34092	54.6	176.175	4	1	1	13	0.111111	0.987745	2.838
529	H024-0147	Chelating fragments	Nc1ccc2cn[nH]c2c1C(=O)O	0.8433	92	177.163	5	4	1	13	0	0.718137	2.8225
530	8020-1751	Chelating fragments	O=C(O)c1cccc2c1NCCC2	1.7429	49.33	177.203	3	2	1	13	0.3	0.906863	2.8215
531	K951-0127	Chelating fragments	O=C(O)c1cc(-c2ccco2)n[nH]1	1.3679	79.12	178.147	5	2	2	13	0	1.01225	2.8065
532	8020-5025	Chelating fragments	Nc1c(C(=O)O)cnc2ncnn12	-0.5953	106.4	179.139	7	3	1	13	0	0.977941	2.791
533	8020-5782	Chelating fragments	O=C(O)c1cc2c(nc1O)CCC2	0.9741	70.42	179.175	4	2	1	13	0.333333	0.931373	2.7905
534	C143-0023	Chelating fragments	OCCNc1ncnc2[nH]cnc12	-0.2429	86.72	179.183	6	3	3	13	0.285714	0.74321	2.7905
535	8020-0127	Chelating fragments	Nc1cc2c(cc1C(=O)O)OCO2	0.6957	81.78	181.147	5	3	1	13	0.125	0.911111	2.76
536	8013-6356	Chelating fragments	CC1CC(O)(C(=O)O)CC(C)N1C	0.3047	60.77	187.239	4	2	1	13	0.888889	0.906173	2.6705
537	Y503-2337	Chelating fragments	O=C(O)c1cc(-c2ccccc2)on1	2.0398	63.33	189.17	4	1	2	14	0	0.965432	2.643
538	8019-7905	Chelating fragments	O=C(O)c1cc(-c2ccncc2)[nH]n1	1.1699	78.87	189.174	5	2	2	14	0	0.925926	2.643
539	8019-7840	Chelating fragments	O=C(O)c1cc(-c2cccnc2)[nH]n1	1.1699	78.87	189.174	5	2	2	14	0	0.923457	2.643
540	Y600-4733	Chelating fragments	Cc1cc(C)c2cc(C(=O)O)[nH]c2c1	2.48294	53.09	189.214	3	2	1	14	0.181818	0.967901	2.6425
541	8020-2929	Chelating fragments	CCc1n[nH]c(-c2ccccc2O)n1	1.7397	61.8	189.218	4	2	2	14	0.2	1.05805	2.6425
542	Y042-2958	Chelating fragments	COc1cccc2[nH]c(C(=O)O)cc12	1.8747	62.32	191.186	4	2	2	14	0.1	1.01055	2.6155
543	8019-4716	Chelating fragments	Cc1ccc(-c2cc(C(=O)O)[nH]n2)o1	1.67632	79.12	192.174	5	2	2	14	0.111111	0.986807	2.602
544	FF01-2264	Chelating fragments	Nc1nc2c(cc1C(=O)O)CCCC2	1.2408	76.21	192.218	4	3	1	14	0.4	0.970976	2.601
545	3414-0436	Chelating fragments	O=C(O)c1cc2c([nH]c1=O)CCCC2	0.9519	70.16	193.202	4	2	1	14	0.4	0.836412	2.588
546	8019-7712	Chelating fragments	O=C(O)c1c2c(c[nH]c1=O)CCCC2	0.9519	70.16	193.202	4	2	1	14	0.4	0.868074	2.588
547	8018-8510	Chelating fragments	Cn1nc(C(=O)O)cc1C(F)(F)F	1.1371	55.12	194.112	4	1	1	13	0.333333	0.978892	2.576
548	Y504-8799	Chelating fragments	CCNC(=O)c1cc(C(=O)O)nn1C	-0.132	84.22	197.194	6	2	3	14	0.375	0.981818	2.5355
549	Y021-2953	Chelating fragments	Cc1cc(O)c2nnc3ncnn3c2c1	0.68652	76.2	201.189	6	1	0	15	0.111111	0.867532	2.485
550	4491-1619	Chelating fragments	Cc1cccc2c(O)c(C(=O)O)cnc12	1.94702	70.42	203.197	4	2	1	15	0.0909091	0.662338	2.4605	not soluble
551	8020-0751	Chelating fragments	Nc1ccc(-n2cccn2)cc1C(=O)O	1.1527	81.14	203.201	5	3	2	15	0	0.825974	2.4605
552	8020-0081	Chelating fragments	Nc1cc(-n2cnnc2)ccc1C(=O)O	0.5477	94.03	204.189	6	3	2	15	0	0.924675	2.4485
553	Y043-7084	Chelating fragments	O=C(O)c1c(O)c2ccccc2[nH]c1=O	0.9319	90.39	205.169	5	3	1	15	0	0.927273	2.437
554	D717-0015	Chelating fragments	O=C(O)c1cc(-c2cccc(O)c2)on1	1.7454	83.56	205.169	5	2	2	15	0	0.966234	2.437
555	8019-4640	Chelating fragments	Nc1cc(-c2nnn[nH]2)ccc1C(=O)O	0.1471	117.78	205.177	7	4	2	15	0	0.935698	2.437
556	8018-3000	Chelating fragments	O=C(O)c1ccc(-n2cnnn2)cc1O	0.0661	101.13	206.161	7	2	2	15	0	0.933481	2.4255
557	D717-0239	Chelating fragments	O=C(O)c1cc(-c2ccc(F)cc2)n[nH]1	1.914	65.98	206.176	4	2	2	15	0	0.980044	2.425
558	7881-0229	Chelating fragments	O=C(Nc1nnc[nH]1)c2ccccc2F	1.1961	70.67	206.18	5	2	2	15	0	0.964523	2.425
559	8020-6317	Chelating fragments	CCc1c(C)[nH]c(=O)c(C(=O)O)c1C#N	0.8156	93.95	206.201	5	2	2	15	0.3	0.924612	2.425	not soluble
560	Y042-3121	Chelating fragments	O=C(O)c1cnc2c(F)cccc2c1O	1.7777	70.42	207.16	4	2	1	15	0	0.807095	2.4135
561	8020-2356	Chelating fragments	Cc1onc(C(=O)O)c1Cn2ccnc2	0.92602	81.15	207.189	6	1	3	15	0.222222	0.878049	2.4135
562	FF01-1962	Chelating fragments	O=C(O)c1ccnc(N2CCCCC2)n1	1.1651	66.32	207.233	5	1	2	15	0.5	0.856492	2.4125
563	0074-0039	Chelating fragments	CC(C)OC(=O)c1cccc(C(=O)O)n1	1.345	76.49	209.201	5	1	3	15	0.3	1.16173	2.39
564	FF01-4621	Chelating fragments	O=C(O)c1cc(CN2CCOCC2)on1	0.205	75.8	212.205	6	1	3	15	0.555556	0.897494	2.356
565	D724-1054	Chelating fragments	O=C(O)c1ccc(-c2ccccc2)[nH]c1=O	1.7401	70.16	215.208	4	2	2	16	0	0.33713	2.3235	not soluble
566	0422-0035	Chelating fragments	Cc1cc(C)c2ccc(/C=N/O)nc2c1O	2.36534	65.71	216.24	4	2	1	16	0.166667	0.876993	2.312	not soluble
567	8014-1729	Chelating fragments	O=C(Cc1nnc[nH]1)NCc2ccccc2	0.6636	70.67	216.244	5	2	4	16	0.181818	0.826879	2.312
568	8020-5063	Chelating fragments	O=C(O)c1cnc(-c2cccnc2)[nH]c1=O	0.5301	95.94	217.184	6	2	2	16	0	0.943052	2.302
569	2595-1123	Chelating fragments	CCc1cccc2c(=O)c(C(=O)O)c[nH]c12	1.7887	70.16	217.224	4	2	2	16	0.166667	0.473451	2.302	not soluble
570	Y021-0768	Chelating fragments	CC1=CC(C)(C)Nc2c(C(=O)O)cccc21	2.9922	49.33	217.268	3	2	1	16	0.307692	1.0531	2.3015
571	8020-6318	Chelating fragments	N#Cc1c2c([nH]c(=O)c1C(=O)O)CCCC2	0.82358	93.95	218.212	5	2	1	16	0.363636	0.933628	2.2915	not soluble
572	8013-0403	Chelating fragments	O=S(=O)(c1ncn[nH]1)N2CCOCC2	-1.1744	88.18	218.238	7	1	2	14	0.666667	0.951327	2.291
573	M509-0295	Chelating fragments	CNC(=O)NCCc1c[nH]c2ncccc12	1.0344	69.81	218.26	5	3	3	16	0.272727	0.798673	2.291
574	8018-3009	Chelating fragments	N#CCc1nnc(-c2cccc(Cl)c2)[nH]1	2.19118	65.36	218.647	4	1	2	15	0.1	0.931416	2.287
575	Y501-6363	Chelating fragments	CCn1cc(Br)c(C(=O)O)n1	1.3637	55.12	219.038	4	1	2	11	0.333333	0.896018	2.2825
576	Y501-6296	Chelating fragments	Cc1c(Br)c(C(=O)O)nn1C	1.18922	55.12	219.038	4	1	1	11	0.333333	1.07214	2.2825
577	8019-9999	Chelating fragments	COc1cccc2c(O)c(C(=O)O)cnc12	1.6472	79.65	219.196	5	2	2	16	0.0909091	0.783582	2.281
578	8020-0732	Chelating fragments	Cc1nnc(-c2ccc(C(=O)O)c(N)c2)o1	1.32542	102.24	219.2	6	3	2	16	0.1	1.13682	2.281
579	8019-8673	Chelating fragments	Cn1nnc(-c2ccc(C(=O)O)c(N)c2)n1	0.1575	106.92	219.204	7	3	2	16	0.111111	1.15174	2.281
580	8019-4518	Chelating fragments	CC(c1c[nH]c2ccccc12)C(O)C(=O)O	1.7169	73.32	219.24	4	3	3	16	0.25	1.00249	2.2805
581	Y021-0767	Chelating fragments	CC1CC(C)(C)Nc2c(C(=O)O)cccc21	3.0825	49.33	219.284	3	2	1	16	0.461538	0.970149	2.28
582	8001-0336	Chelating fragments	Nc1ncnc2[nH]c(N3CCOCC3)nc12	-0.2283	92.95	220.236	7	3	1	16	0.444444	0.977612	2.2705
583	8017-9359	Chelating fragments	COc1cc(OC)c2cc(C(=O)O)[nH]c2c1	1.8833	71.55	221.212	5	2	3	16	0.181818	1.0413	2.2605
584	5545-0125	Chelating fragments	CC1(C)Cc2nc(N)c(C(=O)O)cc2CO1	1.2133	85.44	222.244	5	3	1	16	0.454545	0.954348	2.25
585	8003-7117	Chelating fragments	O=C(Nc1nc[nH]n1)c2ccc(Cl)cc2	1.7104	70.67	222.635	5	2	2	15	0	1.03261	2.246
586	4965-0162	Chelating fragments	CC1(C)Cc2[nH]c(=O)c(C(=O)O)cc2CO1	0.9244	79.39	223.228	5	2	1	16	0.454545	0.930435	2.24
587	D717-0173	Chelating fragments	O=C(O)c1cc(-c2ccccc2Cl)on1	2.6932	63.33	223.615	4	1	2	15	0	1.06957	2.236
588	8020-5438	Chelating fragments	Brc1ccc(-c2nc[nH]n2)cc1	2.2342	41.57	224.061	3	1	1	12	0	0.876087	2.2315
589	8020-6319	Chelating fragments	CCc1c(C)[nH]c(=O)c(C(=O)O)c1C(N)=O	0.04282	113.25	224.216	6	4	3	16	0.3	0.719565	2.23
590	8011-4676	Chelating fragments	O=[N+]([O-])c1cc(Cl)c2cccnc2c1O	2.502	76.26	224.603	5	1	1	15	0	0.490446	2.226	not soluble
591	8017-0599	Chelating fragments	O=[N+]([O-])c1cc(Cl)c(O)c2ncccc12	2.502	76.26	224.603	5	1	1	15	0	0.55414	2.226	not soluble
592	Y504-8761	Chelating fragments	Cc1cc(C(=O)O)n2nc(C)c(Cl)c2n1	1.69774	67.49	225.635	5	1	1	15	0.222222	0.976645	2.216
593	8017-0604	Chelating fragments	COc1cc(C(=O)NO)cc(OC)c1OC	0.8314	77.02	227.216	6	2	4	16	0.3	0.955414	2.2005
594	P610-0073	Chelating fragments	O=C(NCc1c[nH]c2ncccc12)C3CCC3	1.9792	57.78	229.283	4	2	3	17	0.384615	0.900212	2.1805
595	Y200-5752	Chelating fragments	CC(C)c1ccc(C(=O)Nc2nnc[nH]2)cc1	2.1804	70.67	230.271	5	2	3	17	0.25	0.518047	2.1715	not soluble
596	FF01-3277	Chelating fragments	c1cnc2[nH]cc(CCN3CCNCC3)c2c1	1.0106	43.95	230.315	4	2	3	17	0.461538	0.615711	2.171
597	8011-9089	Chelating fragments	O=C(Nc1ccccc1)c2nc[nH]c2C(=O)O	1.3602	95.08	231.211	6	3	3	17	0	1.04167	2.1625
598	M508-0627	Chelating fragments	CCCN(C)C(=O)Cc1c[nH]c2ncccc12	1.9738	48.99	231.299	4	1	4	17	0.384615	0.857456	2.1615
599	M508-0619	Chelating fragments	CC(C)CNC(=O)Cc1c[nH]c2ncccc12	1.8776	57.78	231.299	4	2	4	17	0.384615	0.938596	2.1615
600	8011-7913	Chelating fragments	COC(=O)c1sc(C(=O)OC)c(O)c1O	0.7325	93.06	232.213	6	2	2	15	0.25	0.859649	2.153
601	0931-0537	Chelating fragments	O=C(O)c1ccccc1NC(=O)C(F)(F)F	1.8856	66.4	233.145	4	2	2	16	0.111111	1.04167	2.1445
602	R314-0020	Chelating fragments	O=C(O)c1cc(-c2ccc3c(c2)OCO3)on1	1.7685	81.79	233.179	6	1	2	17	0.0909091	1.14254	2.1445
603	8020-2279	Chelating fragments	O=C(O)c1cnc(-c2ccc(F)cc2)[nH]c1=O	1.2742	83.05	234.186	5	2	2	17	0	0.942982	2.135
604	3817-0017	Chelating fragments	CCC([N+](=O)[O-])C1(O)C(=O)Nc2ccccc21	0.8816	92.47	236.227	6	2	3	17	0.363636	0.948315	2.1165
605	3740-0006	Chelating fragments	Cc1ccc(-c2nc(O)nc3ccccc23)cc1	3.31082	46.01	236.274	3	1	1	18	0.0666667	0.831461	2.116	not soluble
606	7881-1517	Chelating fragments	O=C(Cc1ccc(Cl)cc1)Nc2nnc[nH]2	1.6393	70.67	236.662	5	2	3	16	0.1	0.793258	2.1125	not soluble
607	0422-0008	Chelating fragments	Oc1cccc2ccc(Nc3ccccn3)nc12	3.079	58.04	237.262	4	2	2	18	0	0.305618	2.1075	not soluble
608	FF20-0714	Chelating fragments	Cc1nc(C(=O)O)c(C)n1C2CCN(C)CC2	1.46484	58.36	237.303	5	1	2	17	0.666667	1.00449	2.107
609	T965-0058	Chelating fragments	O=C1C(O)C2(CCCCC2)N1C3CCNCC3	0.6444	52.57	238.331	4	2	1	17	0.923077	0.896629	2.098
610	D717-0041	Chelating fragments	O=C(O)c1cc2nccc(-c3ccccc3)n2n1	2.0945	67.49	239.234	5	1	2	18	0	0.737079	2.09
611	0090-0118	Chelating fragments	O=C(Nc1ccccc1C(=O)O)c2ccccc2	2.6371	66.4	241.246	4	2	3	18	0	1.00676	2.0725
612	8012-2055	Chelating fragments	CC(C)C(=O)Nc1ccc(Cl)cc1C(=O)O	2.6327	66.4	241.674	4	2	3	16	0.272727	1.10135	2.069
613	8019-5848	Chelating fragments	COc1ccccc1Nc2ncccc2C(=O)O	2.532	71.45	244.25	5	2	4	18	0.0769231	0.990991	2.047
614	8012-7831	Chelating fragments	CC(C)(C)c1cc(C(=O)O)nn1-c2ccccc2	2.868	55.12	244.294	4	1	2	18	0.285714	1.02252	2.0465
615	D724-1039	Chelating fragments	COc1ccc(-c2ccc(C(=O)O)c(=O)[nH]2)cc1	1.7487	79.39	245.234	5	2	3	18	0.0769231	0.763514	2.039	not soluble
616	D668-0107	Chelating fragments	O=c1[nH]c(O)ncc1S(=O)(=O)N2CCCC2	-0.74	103.36	245.26	7	2	2	16	0.5	0.941441	2.0385
617	8020-2801	Chelating fragments	COc1cccc(-c2ncc(C(=O)O)c(=O)[nH]2)c1	1.1437	92.28	246.222	6	2	3	18	0.0833333	0.916667	2.0305
618	8020-0076	Chelating fragments	CC(=O)Nc1cc(-n2cnnc2)ccc1C(=O)O	0.9239	97.11	246.226	7	2	3	18	0.0909091	0.973684	2.0305
619	8020-1800	Chelating fragments	O=C(O)c1cccnc1NCc2ccc(F)cc2	2.531	62.22	246.241	4	2	4	18	0.0769231	1.02368	2.0305
620	8020-3638	Chelating fragments	O=C(O)c1ncoc1-c2ccc3c(c2)OCCO3	1.811	81.79	247.206	6	1	2	18	0.166667	0.621053	2.0225
621	7882-1936	Chelating fragments	O=C(Cc1ccccc1[N+](=O)[O-])Nc2nnc[nH]2	0.8941	113.81	247.214	8	2	4	18	0.1	1.18158	2.0225	not soluble
622	8005-2972	Chelating fragments	Cc1ccc(-c2csc(NC(=O)CO)n2)cc1	2.04932	62.22	248.307	4	2	3	17	0.166667	0.881579	2.0135	not soluble
623	0422-0102	Chelating fragments	Oc1c(Cl)cc(Cl)c2ccc(Cl)nc12	3.9006	33.12	248.496	2	1	0	14	0	0.986842	2.012	not soluble
624	3039-0046	Chelating fragments	Oc1nnc(-c2ccccc2)c(-c3ccccc3)n1	2.9112	58.9	249.273	4	1	2	19	0	1.04211	2.006
625	Y043-2494	Chelating fragments	O=C(O)c1ccccc1NC(=O)N2CCOCC2	1.2489	78.87	250.254	6	2	2	18	0.333333	0.963048	1.998
626	C200-9601	Chelating fragments	Cc1ccc2nc3c(C(=O)O)cccn3c(=O)c2c1	1.85432	71.67	254.245	5	1	1	19	0.0714286	0.750577	1.9665
627	8019-4469	Chelating fragments	Cc1nc2ccc(Br)cn2c1C(=O)O	2.10342	54.6	255.071	4	1	1	14	0.111111	0.937644	1.96
628	8005-9285	Chelating fragments	O=C(O)c1ccc(N2Cc3ccccc3C2)cc1O	2.6106	60.77	255.273	4	2	2	19	0.133333	0.6097	1.9585	not soluble
629	8006-9224	Chelating fragments	Cc1ccc(C(=O)O)c(NC(=O)c2ccncc2)c1	2.34052	79.29	256.261	5	2	3	19	0.0714286	0.967667	1.951
630	3740-0004	Chelating fragments	Oc1nc(-c2ccc(Cl)cc2)c3ccccc3n1	3.6558	46.01	256.692	3	1	1	18	0	0.829099	1.948	not soluble
631	K783-0843	Chelating fragments	COc1ccc(CNc2ccccc2C(=O)O)cc1	3.0055	58.56	257.289	4	2	5	19	0.133333	1.00693	1.9435
632	8020-2406	Chelating fragments	O=C(O)c1[nH]c2ccc(F)cc2c1Br	2.7677	53.09	258.046	3	2	1	14	0	0.886878	1.9375
633	C200-9599	Chelating fragments	O=C(O)c1cccn2c(=O)c3cc(F)ccc3nc12	1.685	71.67	258.208	5	1	1	19	0	0.850679	1.9365
634	Y501-0105	Chelating fragments	CCn1cc(C(=O)Nc2ccccc2C(=O)O)cn1	1.8535	84.22	259.265	6	2	4	19	0.153846	0.875566	1.9285
635	T630-1922	Chelating fragments	Cc1nnc(C2CCN(C(=O)c3ccco3)CC2)[nH]1	1.72592	75.02	260.297	6	1	2	19	0.461538	0.581448	1.921
636	D668-0207	Chelating fragments	Cc1nc(O)[nH]c(=O)c1S(=O)(=O)NC(C)(C)C	-0.13928	112.15	261.303	7	3	2	17	0.555556	0.852941	1.9135
637	K783-0963	Chelating fragments	O=C(O)c1ccccc1NCc2ccccc2Cl	3.6503	49.33	261.708	3	2	4	18	0.0714286	0.947964	1.9105
638	Y021-2954	Chelating fragments	Oc1cc(-c2ccccc2)cc3c1nnc4ncnn43	2.0451	76.2	263.26	6	1	1	20	0	0.785068	1.8995	not soluble
639	5617-0440	Chelating fragments	Oc1cccc(/C=C/c2ccc3cccc(O)c3n2)c1	3.8164	53.35	263.296	3	2	2	20	0	0.547475	1.899	not soluble
640	Y043-2499	Chelating fragments	CN1CCN(C(=O)Nc2ccccc2C(=O)O)CC1	1.1641	72.88	263.297	6	2	2	19	0.384615	0.917172	1.899
641	Y021-2955	Chelating fragments	Oc1cccc2c1nnc3nc(-c4cccnc4)nn32	1.4401	89.09	264.248	7	1	1	20	0	0.450505	1.892	not soluble
642	0422-0036	Chelating fragments	Oc1ccccc1/N=C/c2ccc3cccc(O)c3n2	3.3966	65.71	264.284	4	2	2	20	0	0.793939	1.892	not soluble
643	M508-0504	Chelating fragments	O=C(Cc1c[nH]c2ncccc12)NCc3ccccc3	2.4218	57.78	265.316	4	2	4	20	0.125	0.820202	1.8845
644	8013-0404	Chelating fragments	CCN(Cc1ccccc1)S(=O)(=O)c2ncn[nH]2	1.0155	78.95	266.326	6	1	5	18	0.272727	0.890909	1.8775
645	G900-0104	Chelating fragments	O=C(NC1CCCCC1)c2ccc3cccc(O)c3n2	3.0029	62.22	270.332	4	2	2	20	0.375	0.80202	1.8495	not soluble
646	Y030-1668	Chelating fragments	COc1cccc(C(=O)Nc2ccccc2C(=O)O)c1	2.6457	75.63	271.272	5	2	4	20	0.0666667	0.969626	1.843
647	8019-7119	Chelating fragments	O=C(O)c1cc(S(=O)(=O)N2CCCC2)ccc1O	0.8749	94.91	271.294	6	2	3	18	0.363636	0.969626	1.843
648	M508-0609	Chelating fragments	O=C(Cc1c[nH]c2ncccc12)NCC3CCCCC3	2.8019	57.78	271.364	4	2	4	20	0.5	0.922897	1.8425	not soluble
649	Y042-3118	Chelating fragments	O=C(O)c1cnc2c(OC(F)(F)F)cccc2c1O	2.5372	79.65	273.166	5	2	2	19	0.0909091	0.883178	1.8305	not soluble
650	8009-0898	Chelating fragments	Cc1cccc(C(=O)O)c1NC(=O)c2ccc(F)cc2	3.08462	66.4	273.263	4	2	3	20	0.0666667	0.988318	1.8295
651	8010-2705	Chelating fragments	O=[N+]([O-])c1cc(CN2CCCC2)c3cccnc3c1O	2.4444	79.5	273.292	6	1	3	20	0.357143	0.565421	1.8295
652	D668-0109	Chelating fragments	CC1CCN(S(=O)(=O)c2cnc(O)[nH]c2=O)CC1	-0.1039	103.36	273.314	7	2	2	18	0.6	0.96729	1.8295	not soluble
653	D668-0306	Chelating fragments	Cc1nc(O)[nH]c(=O)c1S(=O)(=O)N2CCCCC2	-0.04148	103.36	273.314	7	2	2	18	0.6	0.894855	1.8295
654	D668-0013	Chelating fragments	O=c1[nH]c(O)ncc1S(=O)(=O)NC2CCCCC2	0.0865	112.15	273.314	7	3	3	18	0.6	0.988814	1.8295
655	8020-2209	Chelating fragments	O=C1CC(c2ccccc2)c3snc(C(=O)O)c3N1	2.3154	79.29	274.301	5	2	2	19	0.153846	0.941834	1.823
656	C200-9602	Chelating fragments	O=C(O)c1cccn2c(=O)c3cc(Cl)ccc3nc12	2.1993	71.67	274.663	5	1	1	19	0	0.780761	1.8205
657	0342-0148	Chelating fragments	O=C(Nc1ccccc1C(=O)O)c2ccccc2Cl	3.2905	66.4	275.691	4	2	3	19	0	1.10515	1.8135
658	8524-6914	Chelating fragments	O=C(O)c1ccccc1NCCc2ccc(Cl)cc2	3.6928	49.33	275.735	3	2	5	19	0.133333	1.04698	1.8135
659	8010-7769	Chelating fragments	O=C(O)c1ccccc1NC(=O)c2[nH]ncc2[N+](=O)[O-]	1.2684	138.22	276.208	9	3	4	20	0	0.993289	1.81
660	8020-2710	Chelating fragments	COc1ccc(-c2ncc(C(=O)O)c(=O)[nH]2)cc1OC	1.1523	101.51	276.248	7	2	4	20	0.153846	0.911162	1.81	not soluble
661	8015-4257	Chelating fragments	COC(=O)C(O)(c1cc(C)c(N)c(C)c1)C(F)(F)F	1.80854	72.55	277.242	4	3	2	19	0.416667	0.936219	1.8035
662	C612-0847	Chelating fragments	O=C(O)c1nccnc1C(=O)Nc2cccc(Cl)c2	2.0805	92.18	277.667	6	2	3	19	0	0.519362	1.8005	not soluble
663	8013-2786	Chelating fragments	COc1ccc(C(O)(C(=O)O)C(F)(F)F)cc1OC	1.5383	75.99	280.198	5	2	4	19	0.363636	0.943052	1.7845
664	8006-5465	Chelating fragments	O=C(N/N=C/c1ccc2cccc(O)c2n1)c3ccco3	2.2973	87.72	281.271	6	2	3	21	0	0.724374	1.7775	not soluble
665	8020-5455	Chelating fragments	O=C(O)Cc1nc(-c2cncc(Br)c2)n[nH]1	1.2563	91.76	283.085	6	2	3	16	0.111111	0.943052	1.7665
666	5897-0084	Chelating fragments	CC(=O)CC1(O)C(=O)Nc2ccc(Br)cc21	1.5679	66.4	284.109	4	2	2	16	0.272727	0.961276	1.76
667	M754-1192	Chelating fragments	O=C(c1ccco1)N2CCCCC2c3nnc(C4CC4)[nH]3	2.6425	75.02	286.335	6	1	3	21	0.533333	0.901235	1.746
668	Y503-2333	Chelating fragments	O=C(O)c1ccn(COc2ccc(Cl)cc2Cl)n1	2.9246	64.35	287.102	5	1	4	18	0.0909091	0.959877	1.7415
669	1494-0564	Chelating fragments	O=C(O)c1cc(S(=O)(=O)N2CCOCC2)ccc1O	0.1113	104.14	287.293	7	2	3	19	0.363636	0.919753	1.7405
670	8020-1329F	Chelating fragments	O=C(Cc1nc(-c2ccccn2)n[nH]1)NCC3CCCO3	0.7044	92.79	287.323	7	2	5	21	0.428571	1.03704	1.74
671	8019-9738	Chelating fragments	O=C(Cc1n[nH]c(-c2cccnc2)n1)NCC3CCCO3	0.7044	92.79	287.323	7	2	5	21	0.428571	0.944444	1.74
672	P633-0038	Chelating fragments	Cc1ccccc1NS(=O)(=O)c2c[nH]c3ncccc23	2.67212	74.85	287.344	5	2	3	20	0.0714286	0.891975	1.74
673	8020-5288	Chelating fragments	O=C1CC(c2cccc(O)c2)c3snc(C(=O)O)c3N1	2.021	99.52	290.3	6	3	2	20	0.153846	1.14179	1.7225
674	T629-1509	Chelating fragments	CCc1nnc(C2CCCN(C(=O)C3CCCCC3)C2)[nH]1	2.6534	61.88	290.411	5	1	3	21	0.8125	0.708955	1.7215
675	Y020-0051	Chelating fragments	O=C(Nc1ccc(Cl)cc1)Nc2ccccc2C(=O)O	3.6822	78.43	290.706	5	3	3	20	0	1.18657	1.72
676	4896-3346	Chelating fragments	Oc1cccc2ccc(/C=C/c3ccc4c(c3)OCO4)nc12	3.8395	51.58	291.306	4	1	2	22	0.0555556	1.38806	1.7165	not soluble
677	4539-0001	Chelating fragments	O=C(N/N=C/c1ccc2cccc(O)c2n1)c3ccccc3	2.7043	74.58	291.31	5	2	3	22	0	0.488806	1.7165	not soluble
678	F687-0683	Chelating fragments	CCN1CCN(c2ccc(NC(C)=O)c(C(=O)O)c2)CC1	1.4851	72.88	291.351	6	2	4	21	0.466667	0.940299	1.716
679	M754-0764	Chelating fragments	Cc1nnc(C2CCCCN2C(=O)NC3CCCCC3)[nH]1	2.68242	73.91	291.399	6	2	2	21	0.8	0.768657	1.716
680	8006-6830	Chelating fragments	O=C(N/N=C/c1ccc2cccc(O)c2n1)c3ccncc3	2.0993	87.47	292.298	6	2	3	22	0	0.713376	1.7105	not soluble
681	C066-5543	Chelating fragments	Cc1cccc(CNC(=O)c2ccc3cccc(O)c3n2)c1	3.17882	62.22	292.338	4	2	3	22	0.111111	0.936306	1.7105	not soluble
682	G900-0230	Chelating fragments	Cc1cc(C)cc(NC(=O)c2ccc3cccc(O)c3n2)c1	3.80954	62.22	292.338	4	2	2	22	0.111111	0.920382	1.7105	not soluble
683	G900-0169	Chelating fragments	CCc1cccc(NC(=O)c2ccc3cccc(O)c3n2)c1	3.7551	62.22	292.338	4	2	3	22	0.111111	0.691083	1.7105	not soluble
684	8018-0164	Chelating fragments	COc1cccc2c1ncc3c(=O)n4cccc(O)c4nc32	2.1101	76.72	293.282	6	1	1	22	0.0625	0.716561	1.705	not soluble
685	D668-0040	Chelating fragments	Cc1ccc(NS(=O)(=O)c2cnc(O)[nH]c2=O)c(C)c1	0.89314	112.15	295.32	7	3	3	20	0.166667	0.914013	1.693
686	8010-6588	Chelating fragments	Cc1ccc(C(=O)CC2(O)C(=O)Nc3ccccc32)c(C)c1	2.71614	66.4	295.338	4	2	3	22	0.222222	0.929936	1.693
687	Y501-3736	Chelating fragments	O=C(O)c1cc(Br)cc(Br)c1O	2.6154	57.53	295.914	3	2	1	12	0	-0.388704	1.6895
688	T630-2594	Chelating fragments	O=C(c1ccccc1)N2CCC(c3nnc(C4CC4)[nH]3)CC2	2.7019	61.88	296.374	5	1	3	22	0.470588	0.913621	1.687
689	4491-0732	Chelating fragments	O=C(COc1cccc(Br)c1)Nc2nnc[nH]2	1.5847	79.9	297.112	6	2	4	17	0.1	0.940199	1.683
690	6877-0609	Chelating fragments	COc1ccc(OC)c(-c2oc3ccccc3c(=O)c2O)c1	3.1828	68.9	298.294	5	1	3	22	0.117647	1.02326	1.676
691	P496-1655	Chelating fragments	Cc1cccc(Cc2n[nH]c(CC(=O)NC3CCCC3)n2)c1	2.30522	70.67	298.39	5	2	5	22	0.470588	0.973422	1.6755
692	P633-0115	Chelating fragments	O=S(=O)(c1c[nH]c2ncccc12)N3CCc4ccccc43	2.3143	66.06	299.355	5	1	2	21	0.133333	0.830565	1.6705
693	8020-5738	Phosphate bioisostere fragments	O=C1C=C(O)CO1	-0.0149	46.53	100.073	3	1	0	7	0.25	0.982301	4.9965
694	8018-7072	Phosphate bioisostere fragments	OB(O)c1ccn[nH]1	-1.9105	69.14	111.897	4	3	1	8	0	0.873156	4.4685
695	0199-0113	Phosphate bioisostere fragments	CC1CCOB(O)O1	-0.211	38.69	115.925	3	1	0	8	1	0.893805	4.313
696	8008-5589	Phosphate bioisostere fragments	OB1OCc2ccccc21	-0.0957	29.46	133.943	2	1	0	10	0.142857	0.852507	3.733
697	8010-3882	Phosphate bioisostere fragments	Nc1n[nH]c(CC(=O)O)n1	-0.986	104.89	142.118	6	4	2	10	0.25	1	3.518
698	8018-8667	Phosphate bioisostere fragments	O=C(O)c1cc(CO)on1	-0.1349	83.56	143.098	5	2	2	10	0.2	0.9941	3.494
699	0054-0178	Phosphate bioisostere fragments	CCc1ccc(B(O)O)cc1	-0.0712	40.46	149.986	2	2	2	11	0.25	1.0354	3.3335
700	8020-7157	Phosphate bioisostere fragments	O=c1[nH]c2ccc(O)cc2o1	0.8267	66.23	151.121	4	2	0	11	0	0.95858	3.3085
701	G317-0511	Phosphate bioisostere fragments	O=c1c(O)c(NC2CC2)c1=O	-0.4375	66.4	153.137	4	2	2	11	0.428571	0.89645	3.265
702	Y503-2318	Phosphate bioisostere fragments	Cc1ccn(C(C)C(=O)O)n1	0.83712	55.12	154.169	4	1	2	11	0.428571	0.952663	3.243
703	Y504-8763	Phosphate bioisostere fragments	Cc1cc(N)nn1CC(=O)O	-0.14168	81.14	155.157	5	3	2	11	0.333333	0.573964	3.2225	not soluble
704	0402-0167	Phosphate bioisostere fragments	NS(=O)(=O)c1ccccc1	0.334	60.16	157.194	3	2	1	10	0	0.955621	3.181
705	1222-0123	Phosphate bioisostere fragments	OB(O)c1ccc(F)c(F)c1	-0.3554	40.46	157.912	2	2	1	11	0	0.884615	3.1665
706	FF01-5725	Phosphate bioisostere fragments	O=C1CSCC(C(=O)O)N1	-0.6974	66.4	161.182	4	2	1	10	0.6	1.06509	3.102
707	H024-0113	Phosphate bioisostere fragments	OB(O)c1ccc2[nH]ncc2c1	-0.7573	69.14	161.957	4	3	1	12	0	0.931751	3.087
708	8019-8648	Phosphate bioisostere fragments	Cn1ccnc1S(=O)(=O)O	-0.3332	72.19	162.17	5	1	1	10	0.25	0.919881	3.083
709	1222-0120	Phosphate bioisostere fragments	COc1ccc(B(O)O)cc1F	-0.4859	49.69	169.948	3	2	2	12	0.142857	0.928783	2.942
710	8020-2294	Phosphate bioisostere fragments	COc1cccc(F)c1B(O)O	-0.4859	49.69	169.948	3	2	2	12	0.142857	0.967359	2.942
711	D702-0091	Phosphate bioisostere fragments	O=C(O)Cn1ccc(=O)[nH]c1=O	-1.3788	92.16	170.124	6	2	2	12	0.166667	0.890208	2.939
712	S515-0278	Phosphate bioisostere fragments	CC1(C(=O)O)CCCCC(=O)N1	0.5199	66.4	171.196	4	2	1	12	0.75	0.931751	2.9205
713	S424-0502	Phosphate bioisostere fragments	CC(C)(C(=O)O)C1CCOCC1	1.5238	46.53	172.224	3	1	2	12	0.888889	0.982196	2.903
714	8001-1265	Phosphate bioisostere fragments	Nc1ccc(S(=O)(=O)O)cc1	0.5155	80.39	173.193	4	3	1	11	0	0.948328	2.887
715	Y503-2420	Phosphate bioisostere fragments	Cc1cc(C(=O)O)nn1C(F)F	1.28482	55.12	176.122	4	1	2	12	0.333333	0.848024	2.839
716	C790-0277	Phosphate bioisostere fragments	N#Cc1ccccc1OCC(=O)O	1.02168	70.32	177.159	4	1	3	13	0.111111	0.960486	2.8225
717	S531-0139	Phosphate bioisostere fragments	O=C1NC(C(=O)O)Cn2cccc21	-0.3153	71.33	180.163	5	2	1	13	0.25	0.896657	2.7755
718	C430-1216	Phosphate bioisostere fragments	Cc1nc(N(C)C)ncc1C(=O)O	0.54922	66.32	181.195	5	1	2	13	0.375	0.884498	2.7595
719	8016-9723	Phosphate bioisostere fragments	N#Cc1ccccc1S(N)(=O)=O	0.20568	83.95	182.204	4	2	1	12	0	0.87538	2.744
720	S581-1125	Phosphate bioisostere fragments	CN1CCCCC(CC(=O)O)C1=O	0.7196	57.61	185.223	4	1	2	13	0.777778	0.951368	2.6995
721	8020-7090	Phosphate bioisostere fragments	COc1cc(C#N)cc2[nH]c(=O)oc12	1.00138	79.02	190.158	5	1	1	14	0.111111	0.967213	2.6295
722	8019-6472	Phosphate bioisostere fragments	Cc1nc2c(C)cccn2c1C(=O)O	1.64934	54.6	190.202	4	1	1	14	0.2	0.934426	2.629
723	8017-3539	Phosphate bioisostere fragments	O=C(O)c1n[nH]cc1Br	0.8704	65.98	190.984	4	2	1	9	0	0.874317	2.618
724	K784-1648	Phosphate bioisostere fragments	O=C1CC(C(=O)O)c2ccccc2N1	1.197	66.4	191.186	4	2	1	14	0.2	0.874317	2.6155
725	G317-0464	Phosphate bioisostere fragments	O=c1c(O)c(NCc2ccco2)c1=O	0.1933	79.54	193.158	5	2	3	14	0.111111	0.885246	2.5885
726	G317-0569	Phosphate bioisostere fragments	Cc1cc(Nc2c(O)c(=O)c2=O)no1	0.02822	92.43	194.146	6	2	2	14	0.125	0.934426	2.5755
727	G317-0465	Phosphate bioisostere fragments	O=c1c(O)c(N2CCCCCC2)c1=O	0.3686	57.61	195.218	4	1	1	14	0.6	0.920765	2.561
728	0083-0027	Phosphate bioisostere fragments	O=S(=O)(O)CCN1CCOCC1	-0.7936	66.84	195.24	5	1	3	12	1	0.913545	2.561
729	8020-8129	Phosphate bioisostere fragments	O=S(=O)([O-])c1ccc2[nH]nnc2c1	-0.138	98.77	198.183	6	1	1	13	0	0.925072	2.523
730	FF20-3460	Phosphate bioisostere fragments	CC(C)Oc1c(OC(C)C)c(=O)c1=O	0.857	52.6	198.218	4	0	4	14	0.6	0.720461	2.5225
731	8018-8673	Phosphate bioisostere fragments	NS(=O)(=O)c1ccc2c(c1)CCN2	0.302	72.19	198.247	4	3	1	13	0.25	0.801153	2.522
732	FF20-1518	Phosphate bioisostere fragments	CC(C)N1CCC(CCC(=O)O)CC1	1.9716	40.54	199.294	3	1	4	14	0.909091	1.08069	2.509
733	8020-2865	Phosphate bioisostere fragments	CCc1ccc(S(N)(=O)=O)cc1N	0.4786	86.18	200.263	4	4	2	13	0.25	0.965418	2.4965
734	0165-0458	Phosphate bioisostere fragments	O=S(=O)([O-])CCOc1ccccc1	0.6106	66.43	201.223	4	0	4	13	0.25	0.997118	2.485
735	8020-6599	Phosphate bioisostere fragments	Cn1nccc1-c2cccc(B(O)O)c2	-0.2331	58.28	202.022	4	2	2	15	0.1	0.927536	2.475
736	8012-6989	Phosphate bioisostere fragments	O=C(O)CCNc1nc(F)cc(F)n1	0.6414	75.11	203.148	5	2	4	14	0.285714	0.933333	2.4615
737	8009-2654	Phosphate bioisostere fragments	O=C(O)C#CC12CC3CC(CC(C3)C1)C2	2.2908	37.3	204.269	2	1	0	15	0.769231	1.12174	2.448
738	4055-0046	Phosphate bioisostere fragments	COC(=O)c1ccc(S(=O)(=O)[O-])o1	-0.0297	96.64	205.167	6	0	2	13	0.166667	1.01739	2.437
739	8008-0774	Phosphate bioisostere fragments	NS(=O)(=O)Cc1ccccc1Cl	1.1285	60.16	205.666	3	2	2	12	0.142857	0.892754	2.431
740	8020-2302	Phosphate bioisostere fragments	Nc1c(C(=O)O)cnc2ccc(F)cc12	1.6543	76.21	206.176	4	3	1	15	0	0.930435	2.425
741	G434-0836	Phosphate bioisostere fragments	CCC(=O)Nc1ccc2[nH]c(=O)oc2c1	1.4696	75.1	206.201	5	2	2	15	0.2	0.849275	2.425
742	Y503-2347	Phosphate bioisostere fragments	Cc1nn(C)cc1-c2cc(C(=O)O)n[nH]2	0.81682	83.8	206.205	6	2	2	15	0.222222	0.946927	2.425
743	G373-0551	Phosphate bioisostere fragments	CCOC(=O)c1ccc2oc(=O)[nH]c2c1	1.2978	72.3	207.185	5	1	2	15	0.2	0.924581	2.4135
744	Y043-8163	Phosphate bioisostere fragments	O=C(O)c1ccnc(N2CCOCC2)c1	0.6164	62.66	208.217	5	1	2	15	0.4	0.885475	2.4015
745	R005-0042	Phosphate bioisostere fragments	NS(=O)(=O)c1cccc2cccnc12	0.8822	73.05	208.242	4	2	1	14	0	0.877095	2.401
746	T964-0325	Phosphate bioisostere fragments	CC(C)N1C(=O)C2(CCCC2)C1C(=O)O	1.2506	57.61	211.261	4	1	2	15	0.818182	0.924581	2.3665
747	0405-0094	Phosphate bioisostere fragments	CC(=O)Nc1ccc(S(N)(=O)=O)cc1	0.2924	89.26	214.246	5	3	2	14	0.125	0.865922	2.334
748	8020-8310	Phosphate bioisostere fragments	Cc1ccc(C(C)C)cc1S(=O)(=O)O	2.36512	54.37	214.286	3	1	2	14	0.4	0.905028	2.3335
749	Y042-2897	Phosphate bioisostere fragments	O=c1[nH]c2ncc(Br)cc2o1	1.2786	58.89	215.006	4	1	0	11	0	0.924084	2.3255
750	8014-2606	Phosphate bioisostere fragments	COC(=O)c1ccc(S(N)(=O)=O)cc1	0.1206	86.46	215.23	5	2	2	14	0.125	0.965969	2.323
751	Y050-1019	Phosphate bioisostere fragments	CCOc1ccc(S(N)(=O)=O)cc1C	1.04112	69.39	215.274	4	2	3	14	0.333333	0.793194	2.3225
752	0804-0047	Phosphate bioisostere fragments	Cc1ccc([N+](=O)[O-])cc1S(=O)(=O)O	1.14992	97.51	217.202	6	1	2	14	0.142857	0.929319	2.302
753	G317-0516	Phosphate bioisostere fragments	O=c1c(O)c(NCCc2ccccc2)c1=O	0.6428	66.4	217.224	4	2	4	16	0.166667	0.918848	2.302
754	D717-0038	Phosphate bioisostere fragments	CC(=O)c1cnc2c(C(=O)O)cnn2c1C	0.93852	84.56	219.2	6	1	2	16	0.2	1.03927	2.281
755	K906-4052	Phosphate bioisostere fragments	O=c1c(N2CCCC2)c(N2CCCC2)c1=O	0.483	40.62	220.272	4	0	2	16	0.666667	0.984293	2.27
756	8008-1931	Phosphate bioisostere fragments	Cc1cc(C)c(S(N)(=O)=O)c(Cl)n1	0.99924	73.05	220.681	4	2	1	13	0.285714	0.781003	2.2655
757	1326-0466	Phosphate bioisostere fragments	Cc1ccc2ccc(S(=O)(=O)O)cc2c1	2.39492	54.37	222.265	3	1	1	15	0.0909091	1.00792	2.2495
758	1091-0114	Phosphate bioisostere fragments	Nc1cccc2cccc(S(=O)(=O)O)c12	1.6687	80.39	223.253	4	3	1	15	0	0.807388	2.2395
759	K906-2368	Phosphate bioisostere fragments	CCOc1c(NC2CCCCC2)c(=O)c1=O	1.4259	55.4	223.272	4	1	4	16	0.666667	0.759894	2.2395
760	K906-2369	Phosphate bioisostere fragments	CCOc1c(N2CCC(C)CC2)c(=O)c1=O	0.9176	46.61	223.272	4	0	3	16	0.666667	0.709763	2.2395
761	8009-2146	Phosphate bioisostere fragments	O=S(=O)([O-])c1ccc2cccc(O)c2n1	0.8445	90.32	224.217	5	1	1	15	0	0.955145	2.23
762	4311-2142	Phosphate bioisostere fragments	O=S(=O)(O)c1ccc(O)c2ncccc12	1.1871	87.49	225.225	5	2	1	15	0	0.955145	2.22
763	8018-8658	Phosphate bioisostere fragments	O=S(=O)(O)c1nnc(-c2ccccc2)o1	0.9833	93.29	226.213	6	1	2	15	0	0.979487	2.2105
764	8020-6014	Phosphate bioisostere fragments	O=S(=O)(O)c1nnc(-c2ccncc2)[nH]1	0.1134	108.83	226.217	7	2	2	15	0	0.8	2.2105
765	8003-7360	Phosphate bioisostere fragments	O=C1CSC2N1CCNC23CCCCC3	1.194	32.34	226.345	3	1	0	15	0.909091	0.902564	2.209
766	3260-0314	Phosphate bioisostere fragments	COc1ccc2[nH]c(S(=O)(=O)O)nc2c1	0.8182	92.28	228.229	6	2	2	15	0.125	0.907692	2.191
767	8020-6142	Phosphate bioisostere fragments	Cn1c(-c2ccco2)nnc1S(=O)(=O)O	0.3218	98.22	229.217	7	1	2	15	0.142857	0.902564	2.1815
768	G317-0491	Phosphate bioisostere fragments	O=c1c(O)c(N2CCc3ccccc3C2)c1=O	0.5509	57.61	229.235	4	1	1	17	0.230769	0.897436	2.181
769	0147-0017	Phosphate bioisostere fragments	CCOC(=O)c1ccccc1S(N)(=O)=O	0.5107	86.46	229.257	5	2	3	15	0.222222	0.992308	2.181
770	G317-0548	Phosphate bioisostere fragments	CC(C)c1ccc(Nc2c(O)c(=O)c2=O)cc1	1.8552	66.4	231.251	4	2	3	17	0.230769	0.909814	2.162
771	1326-0564	Phosphate bioisostere fragments	N#Cc1cccc2cccc(S(=O)(=O)[O-])c12	1.61558	80.99	232.24	4	0	1	16	0	0.962865	2.153
772	G317-0061	Phosphate bioisostere fragments	CCOc1c(Nc2ccc(F)cc2)c(=O)c1=O	1.564	55.4	235.214	4	1	4	17	0.166667	0.960212	2.1255
773	8007-0359	Phosphate bioisostere fragments	CCCOc1ccc(C(=O)NCC(=O)[O-])cc1	-0.0449	78.46	236.247	5	1	6	17	0.333333	0.862069	2.1165
774	P391-0905	Phosphate bioisostere fragments	CN1CCC(Oc2ncccc2C(=O)O)CC1	1.2528	62.66	236.271	5	1	3	17	0.5	0.917772	2.116
775	1683-0903	Phosphate bioisostere fragments	Cc1cccc(OCC(=O)NC(C)C(=O)O)c1	0.96312	75.63	237.255	5	2	5	17	0.333333	0.981432	2.1075
776	0195-0016	Phosphate bioisostere fragments	O=[N+]([O-])c1cc(S(=O)(=O)O)ccc1Cl	1.4949	97.51	237.62	6	1	2	14	0	1	2.104
777	6105-1549	Phosphate bioisostere fragments	O=S(=O)(O)CCN1CCN(CCO)CC1	-1.5159	81.08	238.309	6	2	5	15	1	0.994624	2.098
778	8007-4998	Phosphate bioisostere fragments	O=C(O)Cn1nnc(-c2ccccc2Cl)n1	1.0781	80.9	238.634	6	1	3	16	0.111111	0.930108	2.0955
779	L150-1119	Phosphate bioisostere fragments	Cc1nc2ccccc2c(O)c1S(=O)(=O)O	1.49552	87.49	239.252	5	2	1	16	0.1	0.895161	2.09
780	8011-1291	Phosphate bioisostere fragments	Cc1c(Cl)ccc(S(N)(=O)=O)c1Cl	1.94922	60.16	240.111	3	2	1	13	0.142857	0.688172	2.0825	not soluble
781	4587-0081	Phosphate bioisostere fragments	CC(C)n1c(S(=O)(=O)O)nc2ccccc21	1.8639	72.19	240.284	5	1	2	16	0.3	0.833333	2.081
782	0772-0030	Phosphate bioisostere fragments	Nc1c(Cl)cc(S(N)(=O)=O)cc1Cl	1.223	86.18	241.099	4	4	1	13	0	0.930108	2.074
783	8009-4322	Phosphate bioisostere fragments	Cc1nc2nc(S(N)(=O)=O)nn2c(C)c1C	-0.30304	103.24	241.276	7	2	1	16	0.375	0.967742	2.0725
784	2332-0866	Phosphate bioisostere fragments	CC(=O)NCCc1ccc(S(N)(=O)=O)cc1	0.0126	89.26	242.3	5	3	4	16	0.3	0.936288	2.0635
785	E470-0468	Phosphate bioisostere fragments	O=c1c(-c2ccccc2)c(N2CCOCC2)c1=O	0.7862	46.61	243.262	4	0	2	18	0.285714	0.911357	2.0555
786	Y042-3157	Phosphate bioisostere fragments	O=C(O)C(Cc1ccccc1)Nc2ncccn2	1.5844	75.11	243.266	5	2	5	18	0.153846	0.897507	2.0555
787	E470-0411	Phosphate bioisostere fragments	CCC(C)(C)Nc1c(-c2ccccc2)c(=O)c1=O	2.5501	46.17	243.306	3	1	4	18	0.333333	0.481994	2.055	not soluble
788	E470-0131	Phosphate bioisostere fragments	COCCNc1c(-c2ccc(C)cc2)c(=O)c1=O	1.31632	55.4	245.278	4	1	5	18	0.285714	0.783934	2.0385	not soluble
789	1222-0119	Phosphate bioisostere fragments	OB(O)c1ccc(OCc2ccccc2)c(F)c1	1.0845	49.69	246.046	3	2	4	18	0.0769231	0.977839	2.032
790	8020-6316	Phosphate bioisostere fragments	N#Cc1c2c([nH]c(=O)c1C(=O)O)CCCCCC2	1.60378	93.95	246.266	5	2	1	18	0.461538	0.908587	2.0305
791	G317-0026	Phosphate bioisostere fragments	CCOc1c(Nc2ccc(OC)cc2)c(=O)c1=O	1.4335	64.63	247.25	5	1	5	18	0.230769	0.932394	2.022
792	Y030-1673	Phosphate bioisostere fragments	O=C(O)c1ccccc1NC(=O)C2CCCCC2	2.9036	66.4	247.294	4	2	3	18	0.428571	1.04225	2.022
793	Y203-9842	Phosphate bioisostere fragments	Cc1cc(C)n(C(=O)C2CC=CCC2C(=O)O)n1	1.80714	72.19	248.282	5	1	2	18	0.461538	0.895775	2.014
794	FF01-5078	Phosphate bioisostere fragments	Cc1nn(Cc2c(C(=O)O)noc2C)c(C)c1C	1.85128	81.15	249.27	6	1	3	18	0.416667	0.814085	2.006
795	Y206-2966	Phosphate bioisostere fragments	O=C(O)CCC(=O)NC1C2CC3CC(C2)CC1C3	1.7921	66.4	251.326	4	2	4	18	0.857143	0.904225	1.9895
796	E470-0461	Phosphate bioisostere fragments	O=c1c(NCc2ccco2)c(-c2ccccc2)c1=O	2.1547	59.31	253.257	4	1	4	19	0.0666667	1.36901	1.9745	not soluble
797	Y504-5972	Phosphate bioisostere fragments	Cn1ncc(C(=O)O)c1C(=O)NCC2CCCO2	0.0271	93.45	253.258	7	2	4	18	0.545455	0.96338	1.9745
798	2991-0739	Phosphate bioisostere fragments	Cc1cc(N)n(-c2ccc(S(=O)(=O)O)cc2)n1	1.00962	98.21	253.283	6	3	2	17	0.1	0.970588	1.974
799	E470-0346	Phosphate bioisostere fragments	CC1CCN(c2c(-c3ccccc3)c(=O)c2=O)CC1	2.1859	37.38	255.317	3	0	2	19	0.375	0.979412	1.9585	not soluble
800	2339-2195	Phosphate bioisostere fragments	O=C1CSC(c2ccccc2)N1c3ccccc3	3.4652	20.31	255.342	2	0	2	18	0.133333	1.02647	1.958	not soluble
801	Y030-9753	Phosphate bioisostere fragments	CCCCC(=O)Nc1ccc(S(N)(=O)=O)cc1	1.4627	89.26	256.327	5	3	5	17	0.363636	0.955882	1.9505
802	Y504-7677	Phosphate bioisostere fragments	Cc1c(-c2cc(C(=O)O)n3nccc3n2)cnn1C	1.13642	85.31	257.253	7	1	2	19	0.166667	0.855882	1.9435
803	E470-0384	Phosphate bioisostere fragments	O=c1c(NCC2CCCO2)c(-c2ccccc2)c1=O	1.5405	55.4	257.289	4	1	4	19	0.333333	0.814706	1.9435	not soluble
804	E511-0830	Phosphate bioisostere fragments	CCCNc1c(-c2ccc(C(C)C)cc2)c(=O)c1=O	2.8949	46.17	257.333	3	1	5	19	0.375	1.01176	1.943	not soluble
805	G317-0478	Phosphate bioisostere fragments	O=c1c(O)c(N2CCN(c3ccccc3)CC2)c1=O	0.3148	60.85	258.277	5	1	2	19	0.285714	0.959459	1.936
806	8020-3675	Phosphate bioisostere fragments	COc1ccc(Cc2ccc(F)cc2)cc1B(O)O	1.1049	49.69	260.073	3	2	4	19	0.142857	0.518919	1.9225	not soluble
807	8018-6383	Phosphate bioisostere fragments	CC(C)(C)OC(=O)n1c(B(O)O)cc2ccccc21	1.1043	71.69	261.086	5	2	1	19	0.307692	0.748649	1.915
808	8011-7610	Phosphate bioisostere fragments	CC1SC(c2ccc(Cl)c(Cl)c2)NC1=O	3.2435	29.1	262.161	2	1	1	15	0.3	0.797297	1.907
809	8011-4426	Phosphate bioisostere fragments	O=C(O)C1CSC(c2c(F)cc(F)cc2F)N1	1.8921	49.33	263.24	3	2	2	17	0.3	0.9	1.8995
810	E470-0476	Phosphate bioisostere fragments	Cc1cccc(Nc2c(-c3ccccc3)c(=O)c2=O)c1	3.00162	46.17	263.296	3	1	3	20	0.0588235	0.427027	1.899	not soluble
811	M784-3114	Phosphate bioisostere fragments	Cc1cccc(Nc2ncccc2S(N)(=O)=O)c1	1.78102	85.08	263.322	5	3	3	18	0.0833333	0.935135	1.899
812	M784-3115	Phosphate bioisostere fragments	Cc1ccc(Nc2ncccc2S(N)(=O)=O)cc1	1.78102	85.08	263.322	5	3	3	18	0.0833333	0.852861	1.899
813	E470-0290	Phosphate bioisostere fragments	O=c1c(NCc2ccccn2)c(-c2ccccc2)c1=O	1.9567	59.06	264.284	4	1	4	20	0.0625	0.959128	1.892
814	V007-8918	Phosphate bioisostere fragments	CNCCN1C(=O)C(C)SC1c2ccccc2C	2.17692	32.34	264.394	3	1	4	18	0.5	0.719346	1.891
815	C796-0200	Phosphate bioisostere fragments	CC(=O)N1C(C(=O)O)CSC1c2ccc(C)cc2	2.04212	57.61	265.334	4	1	2	18	0.384615	0.896458	1.8845
816	V022-4411	Phosphate bioisostere fragments	CNC(=O)CN1C(=O)CSC1c2ccc(F)cc2	1.1457	49.41	268.313	4	1	3	18	0.333333	0.918256	1.8635
817	Y205-5953	Phosphate bioisostere fragments	NS(=O)(=O)c1ccc(NC(=O)C2CCCC2)cc1	1.4627	89.26	268.338	5	3	3	18	0.416667	0.623978	1.8635	not soluble
818	G434-0096	Phosphate bioisostere fragments	O=C(Nc1ccccc1)Nc2ccc3[nH]c(=O)oc3c2	2.7651	87.13	269.26	6	3	2	20	0	0.746594	1.857
819	Y206-6127	Phosphate bioisostere fragments	Cc1cccc(CC(=O)Nc2cccc(C(=O)O)c2)c1	2.87442	66.4	269.3	4	2	4	20	0.125	0.57767	1.8565	not soluble
820	Y050-1744	Phosphate bioisostere fragments	Cc1ccc(S(N)(=O)=O)cc1C(=O)NCC(C)C	1.02822	89.26	270.354	5	3	4	18	0.416667	0.825243	1.8495
821	Y030-4922	Phosphate bioisostere fragments	CCCC(C)C(=O)Nc1ccc(S(N)(=O)=O)cc1	1.7087	89.26	270.354	5	3	5	18	0.416667	0.771845	1.8495
822	Y203-8619	Phosphate bioisostere fragments	CCC(CC)C(=O)Nc1ccc(S(N)(=O)=O)cc1	1.7087	89.26	270.354	5	3	5	18	0.416667	0.81068	1.8495
823	G434-0256	Phosphate bioisostere fragments	O=C(Nc1ccc2[nH]c(=O)oc2c1)c3ccc(F)cc3	2.5125	75.1	272.235	5	2	2	20	0	0.740291	1.8365
824	E470-0370	Phosphate bioisostere fragments	CCN(CC)CCNc1c(-c2ccccc2)c(=O)c1=O	1.7033	49.41	272.348	4	1	7	20	0.375	0.93932	1.836
825	D135-0001	Phosphate bioisostere fragments	COCCn1c(CCC(=O)O)ccc1-c2ccccc2	2.8187	51.46	273.332	4	1	7	20	0.3125	0.895631	1.8295
826	8011-2492	Phosphate bioisostere fragments	CSCCC(C(=O)O)N1C(=O)NC2NC(=O)NC21	-0.8171	110.77	274.302	8	4	5	18	0.666667	0.954802	1.823
827	E470-0301	Phosphate bioisostere fragments	CN(Cc1ccccc1)c1c(-c2ccccc2)c(=O)c1=O	2.586	37.38	277.323	3	0	4	21	0.111111	1.02825	1.803
828	E786-0171	Phosphate bioisostere fragments	O=c1c(-c2ccc(Cl)cc2)c(N2CCOCC2)c1=O	1.4396	46.61	277.707	4	0	2	19	0.285714	1.41243	1.8005
829	Y204-1009	Phosphate bioisostere fragments	O=C(O)C1CCCCC1C(=O)NCc2ccc(F)cc2	2.3329	66.4	279.311	4	2	4	20	0.466667	0.949153	1.79
830	K893-0198	Phosphate bioisostere fragments	O=c1[nH]c2ccc(S(=O)(=O)N3CCCCC3)cc2o1	1.2957	83.38	282.321	6	1	2	19	0.416667	0.997175	1.771
831	8013-5568	Phosphate bioisostere fragments	O=c1[nH]c2cc(S(=O)(=O)N3CCCCC3)ccc2o1	1.2957	83.38	282.321	6	1	2	19	0.416667	1.02825	1.771
832	Y207-3980	Phosphate bioisostere fragments	NS(=O)(=O)c1ccc(CNC(=O)C2CCCC2)cc1	1.1404	89.26	282.365	5	3	4	19	0.461538	0.926554	1.771
833	1410-0151	Phosphate bioisostere fragments	O=C1CSC(c2ccccc2)N1CCc3ccccc3	3.5033	20.31	283.396	2	0	4	20	0.235294	1.34416	1.7645	not soluble
834	Y030-8649	Phosphate bioisostere fragments	NS(=O)(=O)c1ccc(CNC(=O)C2CCCO2)cc1	0.1292	98.49	284.337	6	3	4	19	0.416667	0.965909	1.7585
835	1699-0796	Phosphate bioisostere fragments	COC(=O)CCC(=O)Nc1ccc(S(N)(=O)=O)cc1	0.2257	115.56	286.309	7	3	5	19	0.272727	0.894481	1.7465
836	G317-0765	Phosphate bioisostere fragments	O=c1c(O)c(Nc2ccc(CN3CCCCC3)cc2)c1=O	1.7177	69.64	286.331	5	2	4	21	0.375	0.917208	1.746
837	C612-1047	Phosphate bioisostere fragments	O=C(O)c1nccnc1C(=O)Nc2ccc([N+](=O)[O-])cc2	1.3353	135.32	288.219	9	2	4	21	0	0.38474	1.735	not soluble
838	8019-7098	Phosphate bioisostere fragments	O=S(=O)(O)c1nc2ccccc2n1Cc3ccccc3	2.3313	72.19	288.328	5	1	3	20	0.0714286	1.01623	1.734
839	S553-0322	Phosphate bioisostere fragments	Cc1nc(N2CCC(C(=O)O)CC2)cc(C(F)(F)F)n1	2.10482	66.32	289.257	5	1	2	20	0.583333	1.05195	1.7285
840	E470-0446	Phosphate bioisostere fragments	CC1Cc2ccccc2N1c1c(-c2ccccc2)c(=O)c1=O	3.0323	37.38	289.334	3	0	2	22	0.157895	0.0215947	1.728	not soluble
841	Y202-7310	Phosphate bioisostere fragments	Cc1ccc(S(N)(=O)=O)cc1NC(=O)c2cccnc2	1.28972	102.15	291.332	6	3	3	20	0.0769231	1.00498	1.7165
842	Y205-1594	Phosphate bioisostere fragments	NS(=O)(=O)c1ccc(CNC(=O)c2ccncc2)cc1	0.659	102.15	291.332	6	3	4	20	0.0769231	1.01993	1.7165
843	E470-0191	Phosphate bioisostere fragments	Cc1ccc(-c2c(N(C)c3ccc(C)cc3)c(=O)c2=O)cc1	3.33434	37.38	291.35	3	0	3	22	0.157895	0.729236	1.716	not soluble
844	V017-7801	Phosphate bioisostere fragments	Cc1cccc(C2SC(C)C(=O)N2CC(=O)N(C)C)c1	2.04572	40.62	292.404	4	0	3	20	0.466667	0.975083	1.71
845	E470-1008	Phosphate bioisostere fragments	COc1ccc(-c2c(Nc3cccc(C)c3)c(=O)c2=O)cc1	3.01022	55.4	293.322	4	1	4	22	0.111111	1.00332	1.7045
846	C738-0118	Phosphate bioisostere fragments	CCCNc1c(N2CCCC(C(=O)OCC)C2)c(=O)c1=O	0.884	75.71	294.351	6	1	6	21	0.666667	1.08472	1.6985
847	8017-4431	Phosphate bioisostere fragments	NS(=O)(=O)c1ccc(NC(=O)CCn2cnnn2)cc1	-0.6507	132.86	296.312	9	3	5	20	0.2	0.985366	1.6875
848	Y204-2561	Phosphate bioisostere fragments	NS(=O)(=O)c1ccc(NC(=O)CCC2CCCC2)cc1	2.2429	89.26	296.392	5	3	5	20	0.5	0.868293	1.687
849	E470-0490	Phosphate bioisostere fragments	O=c1c(NCCN2CCCCCC2)c(-c2ccccc2)c1=O	2.2375	49.41	298.386	4	1	5	22	0.444444	0.876423	1.6755	not soluble
850	V026-8598	Phosphate bioisostere fragments	CNC(=O)CCN1C(=O)CSC1c2ccccc2Cl	2.0501	49.41	298.795	4	1	4	19	0.384615	1.09431	1.6735
851	Y030-3729	Phosphate bioisostere fragments	NS(=O)(=O)c1ccc(CNC(=O)N2CCOCC2)cc1	-0.1242	101.73	299.352	7	3	3	20	0.416667	1.0374	1.6705
852	8020-8247	Cycloserine analogues	Nc1cc(=O)[nH]o1	-0.4499	72.02	100.077	4	3	0	7	0	0.972973	4.996
853	8019-4549	Cycloserine analogues	COc1nonc1O	-0.2162	68.38	116.076	5	1	1	8	0.333333	0.92973	4.3075
854	8020-2787	Cycloserine analogues	O=C(O)c1cc(O)no1	0.0784	83.56	129.071	5	2	1	9	0	0.921622	3.874
855	8013-5932	Cycloserine analogues	O=C(O)Cn1nnc(O)n1	-1.5367	101.13	144.09	7	2	2	10	0.333333	0.859459	3.47
856	Y503-3143	Cycloserine analogues	Oc1cc(-c2ccco2)n[nH]1	1.3753	62.05	150.137	4	2	1	11	0	0.978378	3.3305
857	8018-8553	Cycloserine analogues	Oc1nonc1N1CCCC1	0.3754	62.39	155.157	5	1	1	11	0.666667	1.16216	3.2225
858	C201-1623	Cycloserine analogues	CCOC(=O)c1cn[nH]c1O	0.292	75.21	156.141	5	2	2	11	0.333333	1.01081	3.202
859	8019-7777	Cycloserine analogues	O=C(O)CCc1cc(=O)[nH]o1	-0.0149	83.3	157.125	5	2	3	11	0.333333	0.907162	3.182
860	Y501-8801	Cycloserine analogues	Oc1cc(-c2ccccc2)n[nH]1	1.7823	48.91	160.176	3	2	1	12	0	1.02387	3.1215
861	8011-7794	Cycloserine analogues	Oc1cc(-c2ccncc2)n[nH]1	1.1773	61.8	161.164	4	2	1	12	0	0.774536	3.1025
862	8018-0078	Cycloserine analogues	Oc1cc(-c2cccnc2)n[nH]1	1.1773	61.8	161.164	4	2	1	12	0	0.907162	3.1025
863	8016-1033	Cycloserine analogues	Cc1cc(O)n(-c2nnn[nH]2)n1	-0.60058	92.51	166.144	7	2	1	12	0.2	0.803714	3.0095
864	8018-8552	Cycloserine analogues	Oc1nonc1N1CCOCC1	-0.3882	71.62	171.156	6	1	1	12	0.666667	0.923077	2.9215
865	C066-5428	Cycloserine analogues	Cc1ccc(-c2noc(O)n2)cc1	1.75062	59.15	176.175	4	1	1	13	0.111111	0.954907	2.838
866	C066-5406	Cycloserine analogues	Oc1nc(-c2ccc(F)cc2)no1	1.5813	59.15	180.138	4	1	1	13	0	0.967655	2.7755
867	8017-4055	Cycloserine analogues	C=CCN1C(=O)NOC(N)=C1C#N	-0.21942	91.38	180.167	6	3	2	13	0.142857	0.919137	2.775
868	8009-8691	Cycloserine analogues	Oc1nsnc1N1CCOCC1	0.0803	58.48	187.224	5	1	1	12	0.666667	0.881402	2.6705
869	8018-6481	Cycloserine analogues	Oc1nonc1NCc1ccccc1	1.3873	71.18	191.19	5	2	3	14	0.111111	1.02426	2.615
870	8019-0165	Cycloserine analogues	CCc1c(C)nn(-c2nnn[nH]2)c1O	-0.03818	92.51	194.198	7	2	2	14	0.428571	0.762803	2.5745
871	D068-0217	Cycloserine analogues	CCCCCC(C)n1nc(O)cc1N	2.3122	64.07	197.282	4	3	5	14	0.7	1.02695	2.5345
872	D068-0218	Cycloserine analogues	CCCC(CCC)n1nc(O)cc1N	2.3122	64.07	197.282	4	3	5	14	0.7	1.0027	2.5345
873	D068-0219	Cycloserine analogues	CCCCC(CC)n1nc(O)cc1N	2.3122	64.07	197.282	4	3	5	14	0.7	1	2.5345
874	1254-0226	Cycloserine analogues	Cc1c(N)c(=O)n(-c2ccccc2)n1C	1.06662	52.95	203.245	4	2	1	15	0.181818	0.947075	2.46
875	8013-3639	Cycloserine analogues	CC1(C)CC(n2nc(O)cc2N)CCO1	1.301	73.3	211.265	5	3	1	15	0.7	1.00836	2.3665
876	Y020-9160	Cycloserine analogues	Cc1cc(O)n(C2CCS(=O)(=O)C2)n1	0.25672	72.19	216.262	5	1	1	14	0.625	0.991643	2.312
877	8017-3559	Cycloserine analogues	COC(=O)c1nnn(-c2ccccc2)c1O	0.7595	77.24	219.2	6	1	2	16	0.1	1.03621	2.281
878	D068-0221	Cycloserine analogues	CC1CN(C)C(C)CC1n1nc(O)cc1N	1.0721	67.31	224.308	5	3	1	16	0.727273	1.00836	2.229
879	8012-9514	Cycloserine analogues	Nn1cnn(Cc2ccc([N+](=O)[O-])cc2)c1=O	-0.2849	108.98	235.203	8	2	3	17	0.111111	1.0585	2.126
880	G265-0759	Cycloserine analogues	Cc1cc2nc(COC(=O)C(C)(C)C)cc(=O)n2o1	1.68522	73.81	264.281	6	0	2	19	0.461538	0.970803	1.892
881	G265-0750	Cycloserine analogues	Cc1cc2nc(COC(=O)c3ccco3)cc(=O)n2o1	1.54592	86.95	274.232	7	0	3	20	0.153846	0.922141	1.8235
882	G265-0746	Cycloserine analogues	Cc1cc2nc(COC(=O)c3ccccc3)cc(=O)n2o1	1.95292	73.81	284.271	6	0	3	21	0.133333	-0.00973236	1.759	not soluble
883	8019-7907	Docked fragments to DdlB	O=C([O-])c1ccccc1-c2ncc[nH]2	0.4402	68.81	187.178	4	1	2	14	0	1.02148	2.6715
884	8018-8592	Docked fragments to DdlB	O=C([O-])c1cnn(-c2ccccn2)c1	-0.3692	70.84	188.166	5	0	2	14	0	0.942721	2.657
885	8016-8257	Docked fragments to DdlB	O=C([O-])c1nc2ccccc2nc1O	-0.3011	86.14	189.15	5	1	1	14	0	0.966587	2.6435
886	8020-2316	Docked fragments to DdlB	O=C([O-])CCc1cn2cccnc2[nH+]1	-1.1691	71.57	191.19	5	1	3	14	0.222222	0.940334	2.615
887	8019-7912	Docked fragments to DdlB	Cc1cc(C)c2ccc(C(=O)[O-])cc2n1	1.21514	53.02	200.217	3	0	1	15	0.166667	0.878282	2.4975
888	8020-1815	Docked fragments to DdlB	Nc1ccc2ncc(C(=O)[O-])c(O)c2c1	-0.1139	99.27	203.177	5	3	1	15	0	0.424821	2.461		1	7
889	Y501-1890	Docked fragments to DdlB	Cc1ccc(-c2noc(C(=O)[O-])n2)cc1	0.40852	79.05	203.177	5	0	2	15	0.1	0.768496	2.461
890	8020-6003	Docked fragments to DdlB	Nc1n[nH]c(-c2ccccc2C(=O)[O-])n1	-0.5826	107.72	203.181	6	3	2	15	0	0.975124	2.461
891	8019-7883	Docked fragments to DdlB	O=C([O-])Cc1n[nH]c(-c2ccncc2)n1	-0.8409	94.59	203.181	6	1	3	15	0.111111	0.970149	2.461
892	8020-1590	Docked fragments to DdlB	O=C([O-])Cc1nc(-c2cnccn2)n[nH]1	-1.4459	107.48	204.169	7	1	3	15	0.125	1.0199	2.449
893	Y042-3098	Docked fragments to DdlB	O=C([O-])c1cnc2ccc(F)cc2c1O	0.443	73.25	206.152	4	1	1	15	0	0.532338	2.4255	not soluble
894	8011-7026	Docked fragments to DdlB	NC(=O)N[C@@H](Cc1ccccc1)C(=O)[O-]	-0.9841	95.25	207.209	5	3	4	15	0.2	0.930348	2.413
895	8009-7785	Docked fragments to DdlB	Cc1ccc(C#N)c(SCC(=O)[O-])n1	0.1037	76.81	207.234	4	0	3	14	0.222222	0.823383	2.4125
896	8020-5433	Docked fragments to DdlB	O=C([O-])c1cnc(-c2ccc(F)cc2)nc1	0.6462	65.91	217.179	4	0	2	16	0	0.810945	2.302
897	D284-0199	Docked fragments to DdlB	COc1ccc2ncc(C(=O)[O-])c(O)c2c1	0.3125	82.48	218.188	5	1	2	16	0.0909091	0.65736	2.2915
898	Y042-3065	Docked fragments to DdlB	O=C([O-])CCc1nnc2ccccn2c1=O	-1.228	87.39	218.192	6	0	3	16	0.2	1.01523	2.2915
899	T640-0432	Docked fragments to DdlB	Cc1ccc(F)c(-n2cc(C(=O)[O-])nn2)c1	0.07832	70.84	220.183	5	0	2	16	0.1	0.997462	2.271
900	Y042-3116	Docked fragments to DdlB	O=C([O-])c1cnc2cc(Cl)ccc2c1O	0.9573	73.25	222.607	4	1	1	15	0	0.441624	2.246	not soluble
901	Y504-8728	Docked fragments to DdlB	O=C([O-])c1cnn2c(-c3ccco3)ccnc12	0.3528	83.46	228.187	6	0	2	17	0	0.563452	2.191	not soluble
902	5664-0388	Docked fragments to DdlB	Cc1ccc([C@@H](CC(=O)[O-])c2ccco2)cc1	1.85992	53.27	229.255	3	0	4	17	0.214286	0.997462	2.181
903	8330-0016	Docked fragments to DdlB	CCC[C@@H]1Cc2nc(O)c(C(=O)[O-])cc2CO1	0.3921	82.48	236.247	5	1	3	17	0.5	0.753807	2.1165
904	P207-8929	Docked fragments to DdlB	Cn1ncc(N2CCC[C@@H](C(=O)[O-])C2)cc1=O	-1.2534	78.26	236.251	6	0	2	17	0.545455	0.918981	2.1165
905	R052-2028	Docked fragments to DdlB	O=C([O-])c1cc(-c2ccc3ccccc3c2)n[nH]1	1.5934	68.81	237.238	4	1	2	18	0	0.5	2.1075	not soluble
906	Y043-8421	Docked fragments to DdlB	[NH3+]CC(=O)N[C@@H](Cc1ccc(O)cc1)C(=O)[O-]	-2.5887	117.1	238.243	6	5	5	17	0.272727	0.949074	2.0985
907	Y203-9770	Docked fragments to DdlB	O=C(NC1CCCC1)[C@H]2CCCC[C@H]2C(=O)[O-]	0.6015	69.23	238.307	4	1	3	17	0.846154	0.905093	2.098
908	T640-0079	Docked fragments to DdlB	Cc1c(C(=O)[O-])nnn1-c2ccc3c(c2)CCC3	0.42792	70.84	242.258	5	0	2	18	0.307692	0.923611	2.064
909	Y044-2907	Docked fragments to DdlB	CCCCc1ccc2ncc(C(=O)[O-])c(O)c2c1	1.6465	73.25	244.27	4	1	4	18	0.285714	0.849537	2.047	not soluble
910	Y206-3286	Docked fragments to DdlB	Cc1ccc2c(c1)CCCN2C(=O)CCC(=O)[O-]	0.80432	60.44	246.286	4	0	3	18	0.428571	0.902778	2.03
911	Y203-7528	Docked fragments to DdlB	O=C(Nc1cccnc1)[C@H]2CCCC[C@H]2C(=O)[O-]	0.5764	82.12	247.274	5	1	3	18	0.461538	0.910088	2.022
912	Y504-7917	Docked fragments to DdlB	O=C(NCc1cc[nH]n1)[C@H]2CC=CC[C@H]2C(=O)[O-]	-0.6418	97.91	248.262	6	2	4	18	0.416667	0.877193	2.014
913	Y042-7719	Docked fragments to DdlB	O=C([O-])c1cc(-c2cccnc2)nc3ccccc13	1.6603	65.91	249.249	4	0	2	19	0	0.85307	2.006
914	6705-0233	Docked fragments to DdlB	CCOc1ccc([C@@H](CC(=O)[O-])NC(C)=O)cc1	0.4025	78.46	250.274	5	1	6	18	0.384615	0.870614	1.998
915	Y042-2866	Docked fragments to DdlB	O=C([O-])c1ccc(N2Cc3ccccc3C2=O)cc1	1.2105	60.44	252.249	4	0	2	19	0.0666667	0.817982	1.982
916	Y502-0116	Docked fragments to DdlB	Cc1cccc(-c2ccnc3c(C(=O)[O-])cnn23)c1	1.06822	70.32	252.253	5	0	2	19	0.0714286	0.0592105	1.982		1	3
917	8012-0410	Docked fragments to DdlB	NC(=O)NCC(=O)N[C@H](Cc1c[nH]cn1)C(=O)[O-]	-3.1448	153.03	254.226	9	5	6	18	0.333333	0.910088	1.967
918	K786-0839	Docked fragments to DdlB	O=C([O-])c1ccccc1C(=O)NCc2ccccc2	0.9801	69.23	254.265	4	1	4	19	0.0666667	0.981818	1.9665
919	Y043-2007	Docked fragments to DdlB	O=C([O-])CC1CCN(c2ccc(Cl)nn2)CC1	0.4864	69.15	254.697	5	0	3	17	0.545455	0.902273	1.963
920	1514-0633	Docked fragments to DdlB	O=C([O-])c1ccccc1C(=O)NCc2cccnc2	0.3751	82.12	255.253	5	1	4	19	0.0714286	0.931818	1.959
921	S272-1779	Docked fragments to DdlB	CCc1nc(NCc2ccncc2)ncc1C(=O)[O-]	0.4096	90.83	257.273	6	1	5	19	0.230769	0.929545	1.9435
922	Y204-2545	Docked fragments to DdlB	O=C(NCc1ccncc1)[C@H]2CC=CC[C@H]2C(=O)[O-]	0.0301	82.12	259.285	5	1	4	19	0.357143	0.752273	1.9285
923	8016-0695	Docked fragments to DdlB	O=C([O-])CC1(CC(=O)Nc2cccnc2)CCCC1	1.1106	82.12	261.301	5	1	5	19	0.5	0.925	1.9135
924	Y044-6579	Docked fragments to DdlB	O=C([O-])CCC(=O)N1CCO[C@H](c2ccccc2)C1	0.1166	69.67	262.285	5	0	4	19	0.428571	0.929782	1.9065
925	Y203-6612	Docked fragments to DdlB	O=C(Nc1cccc(F)c1)[C@H]2CCCC[C@H]2C(=O)[O-]	1.3205	69.23	264.276	4	1	3	19	0.428571	0.927361	1.892
926	8017-6147	Docked fragments to DdlB	O=C([O-])c1cccc2c1C(=O)N(Cc3ccncc3)C2	0.6011	73.33	267.264	5	0	3	20	0.133333	0.903148	1.871
927	8020-8838	Docked fragments to DdlB	O=C([O-])Cn1nnc(-c2cccc(-n3cccn3)c2)n1	-0.7243	101.55	269.244	8	0	4	20	0.0833333	0.924939	1.857
928	Y042-5065	Docked fragments to DdlB	O=C([O-])CCCc1nc2ccccc2c(=O)n1C3CC3	0.804	75.02	271.296	5	0	5	20	0.4	0.917676	1.843
929	Y042-3162	Docked fragments to DdlB	O=C([O-])c1cnc2ccc(OC(F)(F)F)cc2c1O	1.2025	82.48	272.158	5	1	2	19	0.0909091	-0.0508475	1.837	not soluble
930	FF30-0262	Docked fragments to DdlB	O=C([O-])C1CCN(c2ccc(C(F)(F)F)cn2)CC1	1.0667	56.26	273.234	4	0	2	19	0.5	0.922518	1.83
931	D047-0107	Docked fragments to DdlB	O=C([O-])COCC(=O)Nc1ccc(-c2nn[n-]n2)cc1	-1.7992	131.23	275.224	9	1	6	20	0.181818	0.929864	1.8165
932	Y204-6418	Docked fragments to DdlB	O=C([O-])CCCC(=O)N1CCN(c2ccccc2)CC1	0.2554	63.68	275.328	5	0	5	20	0.466667	0.988688	1.816
933	Y044-6460	Docked fragments to DdlB	O=C([O-])CCCn1cnc2ccc([N+](=O)[O-])cc2c1=O	-0.1652	118.16	276.228	8	0	5	20	0.25	0.626697	1.81
934	Y206-3693	Docked fragments to DdlB	O=C(NCc1ccco1)[C@H]2[C@H]3CC[C@H](CC3)[C@H]2C(=O)[O-]	0.6981	82.37	276.312	5	1	4	20	0.6	0.923077	1.8095
935	Y504-8568	Docked fragments to DdlB	Cc1onc(C(=O)[O-])c1COc2ccc([N+](=O)[O-])cc2	0.83372	118.53	277.212	8	0	5	20	0.166667	0.966063	1.8035
936	P207-8919	Docked fragments to DdlB	CCNc1cc(N2CCC(CCC(=O)[O-])CC2)ncn1	0.6549	81.18	277.348	6	1	6	20	0.642857	0.832579	1.803
937	Y042-2983	Docked fragments to DdlB	O=C([O-])C[C@H]1NC(=O)N(CCc2cccc(F)c2)C1=O	-0.5714	89.54	279.247	6	1	5	20	0.307692	0.934389	1.7905
938	8019-8559	Docked fragments to DdlB	O=C([O-])C1CCN(c2nc3cc(Cl)ccc3o2)CC1	1.4475	69.4	279.703	5	0	2	19	0.384615	0.928889	1.7875
939	4553-3784	Docked fragments to DdlB	Cc1cccc(C)c1NC(=O)C[C@H]([NH2+]CCO)C(=O)[O-]	-1.69376	106.07	280.324	6	4	7	20	0.428571	1.01778	1.7835
940	D264-0028	Docked fragments to DdlB	C=CCn1c(N2CCC(C(=O)[O-])CC2)nc3ccccc31	1.1886	61.19	284.339	5	0	4	21	0.375	0.86	1.7585
941	D717-0161	Docked fragments to DdlB	Cc1cc(-c2ccc(Cl)cc2)nc3cc(C(=O)[O-])nn13	1.72162	70.32	286.698	5	0	2	20	0.0714286	0.882222	1.744
942	Y040-2749	Docked fragments to DdlB	C[C@H](NC(=O)[C@H](C)n1nnc2ccccc2c1=O)C(=O)[O-]	-1.3929	117.01	289.271	8	1	4	21	0.307692	0.92	1.7285
943	Y503-1571	Docked fragments to DdlB	CCn1nccc1[C@H](C)NC(=O)[C@H]2CCCC[C@H]2C(=O)[O-]	0.6365	87.05	292.359	6	1	5	21	0.666667	0.928889	1.71
